# Supplementary material for: 1-{[(Cyclo­hexyl­oxy)carbon­yl]­oxy}ethyl 3-{[2′-(2-ethyl-2H-tetra­zol-5-yl)biphenyl-4-yl]meth­yl}-2-oxo-2,3-dihydro-1H-benzimidazole-4-carboxyl­ate
Source: Acta Crystallogr Sect E Struct Rep Online. 2010 Mar 31;66(Pt 4):o998. doi: 10.1107/S1600536810011049 (PMC2983784; doi:10.1107/S1600536810011049)
Supplement: Supplementary file 1 [file e-66-0o998-sup1.cif]

##############################################################################
###                                                                        ###
###        Electronic paper (Acta Crystallographica Section E)             ###
###                                                                        ###
##############################################################################
#                                                                            #
# This CIF contains the data in a paper accepted for publication in Acta     #
# Crystallographica Section E. It conforms to the requirements of Notes      #
# for Authors for Section E, and has been peer reviewed under the auspices   #
# of the IUCr Commission on Journals.                                        #
#                                                                            #
# Full details of the Crystallographic Information File format               #
# are given in the paper "The Crystallographic Information File (CIF):       #
# a New Standard Archive File for Crystallography" by S. R. Hall, F. H.      #
# Allen and I. D. Brown [Acta Cryst. (1991), A47, 655-685].                  #
#                                                                            #
# The current version of the core CIF dictionary is obtainable from          #
# ftp://ftp.iucr.org/pub/cif_core.dic. The current version number is 2.4.    #
#                                                                            #
# Software is freely available for graphical display of the structure(s) in  #
# this CIF.  For information consult the CIF home page http://www.iucr.org/  #
# cif/home.html                                                              #
#                                                                            #
# This file may be used for bona fide research purposes within the           #
# scientific community so long as proper attribution is given to the journal # 
# article from which it was obtained.                                        #
#                                                                            #
##############################################################################
                                             
data_global
_audit_creation_method     SHELXL-97
_journal_date_recd_electronic     2010-02-26
_journal_date_accepted     2010-03-24
_journal_name_full     'Acta Crystallographica, Section E'
_journal_year     2010
_journal_volume     66
_journal_issue      4
_journal_page_first     o998
_journal_page_last     o998
_journal_paper_category     QO
_journal_coeditor_code     CI5048
_publ_contact_author_name     ' M.N. Ponnuswamy '
_publ_contact_author_address
;   Centre of Advanced Study in Crystallography and Biophysics
    University of Madras
    Guindy Campus
    Chennai - 600 025
    India
;
_publ_contact_author_email     'mnpsy2004@yahoo.com'
_publ_contact_author_fax     '+9144 22352494'
_publ_contact_author_phone     '+9144 22300122'
_publ_section_title
;\
1-{[(Cyclohexyloxy)carbonyl]oxy}ethyl
3-{[2'-(2-ethyl-2<i>H</i>-tetrazol-5-yl)biphenyl-4-yl]methyl}-2-oxo-2,3-\
dihydro-1<i>H</i>-benzimidazole-4-carboxylate
;
loop_
    _publ_author_name
    _publ_author_address
    'A. Mohan'
;
 Department of Chemistry
 National College
 Tiruchirappali 620 001
 India
;
    'P. Ramesh '
;
  Centre of Advanced Study in Crystallography and Biophysics
  University of Madras
  Guindy Campus
  Chennai 600 025
  India
;
    'D. Saravanan'
;
  Department of Chemistry
  National College
  Tiruchirappali 620 001
  India
;
    'M. N. Ponnuswamy'
;
    Centre of Advanced Study in Crystallography and Biophysics
    University of Madras
    Guindy Campus
    Chennai 600 025
    India
;
data_I
_audit_creation_method     SHELXL-97
_chemical_name_systematic
;
1-{[(Cyclohexyloxy)carbonyl]oxy}ethyl
3-{[2'-(2-ethyl-2<i>H</i>-tetrazol-5-yl)biphenyl-4-yl]methyl}-
2-oxo-2,3-dihydro-1<i>H</i>-benzimidazole-4-carboxylate
;
_chemical_name_common
;
;
_chemical_formula_moiety     'C33 H34 N6 O6'
_chemical_formula_sum     'C33 H34 N6 O6'
_chemical_formula_iupac     'C33 H34 N6 O6'
_chemical_formula_weight     610.66
_chemical_melting_point     ?
_symmetry_cell_setting     Monoclinic
_symmetry_space_group_name_H-M     'C 2/c'
_symmetry_space_group_name_Hall     '-C 2yc'
loop_
    _symmetry_equiv_pos_as_xyz
    'x, y, z'
    '-x, y, -z+1/2'
    'x+1/2, y+1/2, z'
    '-x+1/2, y+1/2, -z+1/2'
    '-x, -y, -z'
    'x, -y, z-1/2'
    '-x+1/2, -y+1/2, -z'
    'x+1/2, -y+1/2, z-1/2'
_cell_length_a     16.3770(7)
_cell_length_b     8.5928(4)
_cell_length_c     43.7733(19)
_cell_angle_alpha     90.00
_cell_angle_beta     91.1500(10)
_cell_angle_gamma     90.00
_cell_volume     6158.7(5)
_cell_formula_units_Z     8
_cell_measurement_reflns_used     3564
_cell_measurement_theta_min     0.93
_cell_measurement_theta_max     25.0
_cell_measurement_temperature     293(2)
_exptl_crystal_description     Plate
_exptl_crystal_colour     colourless
_exptl_crystal_size_max     0.19
_exptl_crystal_size_mid     0.14
_exptl_crystal_size_min     0.08
_exptl_crystal_density_diffrn     1.317
_exptl_crystal_density_meas     ?
_exptl_crystal_density_method     'not measured'
_exptl_crystal_F_000     2576
_exptl_absorpt_coefficient_mu     0.093
_exptl_absorpt_correction_type     multi-scan
_exptl_absorpt_process_details     '(SADABS; Sheldrick, 2001)'
_exptl_absorpt_correction_T_min     0.984
_exptl_absorpt_correction_T_max     0.993
_exptl_special_details
;
;
_diffrn_ambient_temperature     293(2)
_diffrn_radiation_type     MoK\a
_diffrn_radiation_wavelength     0.71073
_diffrn_radiation_source     'fine-focus sealed tube'
_diffrn_radiation_monochromator     graphite
_diffrn_measurement_device_type     'Bruker Kappa APEXII area-detector'
_diffrn_measurement_method     '\w scans'
_diffrn_detector_area_resol_mean     ?
_diffrn_reflns_number     34307
_diffrn_reflns_av_R_equivalents     0.0262
_diffrn_reflns_av_sigmaI/netI     0.0225
_diffrn_reflns_theta_min     1.86
_diffrn_reflns_theta_max     28.01
_diffrn_reflns_theta_full     28.01
_diffrn_measured_fraction_theta_max     0.973
_diffrn_measured_fraction_theta_full     0.973
_diffrn_reflns_limit_h_min     -21
_diffrn_reflns_limit_h_max     20
_diffrn_reflns_limit_k_min     -11
_diffrn_reflns_limit_k_max     11
_diffrn_reflns_limit_l_min     -56
_diffrn_reflns_limit_l_max     57
_diffrn_standards_number     0
_diffrn_standards_interval_count     .
_diffrn_standards_interval_time     .
_diffrn_standards_decay_%     ?
_refine_special_details
;
Refinement of <i>F</i>^2^ against ALL reflections. The weighted <i>R</i>-factor
wR and goodness of fit <i>S</i> are based on <i>F</i>^2^, conventional
<i>R</i>-factors <i>R</i> are based on <i>F</i>, with <i>F</i> set to zero for
negative <i>F</i>^2^. The threshold expression of <i>F</i>^2^ >
\s(<i>F</i>^2^) is used only for calculating <i>R</i>-factors(gt) etc. and is
not relevant to the choice of reflections for refinement. <i>R</i>-factors
based on <i>F</i>^2^ are statistically about twice as large as those based on
<i>F</i>, and <i>R</i>- factors based on ALL data will be even larger.
;
_reflns_number_total     7255
_reflns_number_gt     5559
_reflns_threshold_expression     I>2\s(I)
_refine_ls_structure_factor_coef     Fsqd
_refine_ls_matrix_type     full
_refine_ls_R_factor_all     0.0705
_refine_ls_R_factor_gt     0.0538
_refine_ls_wR_factor_gt     0.1323
_refine_ls_wR_factor_ref     0.1430
_refine_ls_goodness_of_fit_ref     0.994
_refine_ls_restrained_S_all     0.994
_refine_ls_number_reflns     7255
_refine_ls_number_parameters     412
_refine_ls_number_restraints     0
_refine_ls_hydrogen_treatment     mixed
_refine_ls_weighting_scheme     calc
_refine_ls_weighting_details
         'calc w=1/[\s^2^(Fo^2^)+(0.0675P)^2^+3.4615P] where P=(Fo^2^+2Fc^2^)/3'
_atom_sites_solution_hydrogens     geom
_atom_sites_solution_primary     direct
_atom_sites_solution_secondary     difmap
_refine_ls_shift/su_max     0.017
_refine_ls_shift/su_mean     0.003
_refine_diff_density_max     0.291
_refine_diff_density_min     -0.171
_refine_ls_extinction_method     none
_refine_ls_extinction_coef     ?
loop_
    _atom_type_symbol
    _atom_type_description
    _atom_type_scat_dispersion_real
    _atom_type_scat_dispersion_imag
    _atom_type_scat_source
    'C' 'C' 0.0033 0.0016
                         'International Tables Vol C Tables 4.2.6.8 and 6.1.1.4'
    'H' 'H' 0.0000 0.0000
                         'International Tables Vol C Tables 4.2.6.8 and 6.1.1.4'
    'N' 'N' 0.0061 0.0033
                         'International Tables Vol C Tables 4.2.6.8 and 6.1.1.4'
    'O' 'O' 0.0106 0.0060
                         'International Tables Vol C Tables 4.2.6.8 and 6.1.1.4'
_computing_data_collection     'APEX2 (Bruker, 2004)'
_computing_cell_refinement     'SAINT (Bruker, 2004)'
_computing_data_reduction     'SAINT (Bruker, 2004)'
_computing_structure_solution     'SHELXS97 (Sheldrick, 2008)'
_computing_structure_refinement     'SHELXL97 (Sheldrick, 2008)'
_computing_molecular_graphics     'ORTEP-3 (Farrugia, 1997)'
_computing_publication_material
                            'SHELXL97 (Sheldrick, 2008) and PLATON (Spek, 2009)'
loop_
    _atom_site_type_symbol
    _atom_site_label
    _atom_site_fract_x
    _atom_site_fract_y
    _atom_site_fract_z
    _atom_site_U_iso_or_equiv
    _atom_site_adp_type
    _atom_site_calc_flag
    _atom_site_refinement_flags
    _atom_site_occupancy
    _atom_site_disorder_assembly
    _atom_site_disorder_group
    O O1 -0.10538(9) 0.40762(15) 0.08077(3) 0.0628(3) Uani d . 1 . .
    O O2 -0.08267(10) 0.24202(17) 0.11988(3) 0.0791(4) Uani d . 1 . .
    O O3 -0.14741(9) 0.47031(16) 0.12506(3) 0.0666(4) Uani d . 1 . .
    O O4 -0.09830(8) 0.58427(14) 0.16718(3) 0.0574(3) Uani d . 1 . .
    O O5 -0.05644(7) 0.45285(14) 0.20880(3) 0.0568(3) Uani d . 1 . .
    O O6 0.24689(8) 0.63668(14) 0.25144(3) 0.0567(3) Uani d . 1 . .
    C C1 0.01658(15) 0.3068(4) 0.05704(6) 0.1087(10) Uani d . 1 . .
    H H1A 0.0403 0.2760 0.0766 0.130 Uiso calc R 1 . .
    H H1B 0.0329 0.4132 0.0530 0.130 Uiso calc R 1 . .
    C C2 0.04851(15) 0.2007(5) 0.03206(7) 0.1128(11) Uani d . 1 . .
    H H2A 0.1073 0.2125 0.0308 0.135 Uiso calc R 1 . .
    H H2B 0.0371 0.0932 0.0372 0.135 Uiso calc R 1 . .
    C C3 0.00998(16) 0.2383(3) 0.00197(6) 0.0852(7) Uani d . 1 . .
    H H3A 0.0286 0.1648 -0.0132 0.102 Uiso calc R 1 . .
    H H3B 0.0266 0.3417 -0.0043 0.102 Uiso calc R 1 . .
    C C4 -0.08144(16) 0.2316(3) 0.00346(5) 0.0871(7) Uani d . 1 . .
    H H4A -0.0982 0.1255 0.0075 0.105 Uiso calc R 1 . .
    H H4B -0.1050 0.2623 -0.0161 0.105 Uiso calc R 1 . .
    C C5 -0.11349(14) 0.3378(3) 0.02823(5) 0.0725(6) Uani d . 1 . .
    H H5A -0.1020 0.4453 0.0231 0.087 Uiso calc R 1 . .
    H H5B -0.1722 0.3258 0.0296 0.087 Uiso calc R 1 . .
    C C6 -0.07367(11) 0.2981(2) 0.05837(4) 0.0570(4) Uani d . 1 . .
    H H6 -0.0895 0.1923 0.0641 0.068 Uiso calc R 1 . .
    C C7 -0.10780(11) 0.3606(2) 0.10939(4) 0.0528(4) Uani d . 1 . .
    C C8 -0.14875(11) 0.4568(2) 0.15726(4) 0.0564(4) Uani d . 1 . .
    H H8 -0.1261 0.3569 0.1641 0.068 Uiso calc R 1 . .
    C C9 -0.23394(14) 0.4783(3) 0.16790(5) 0.0839(7) Uani d . 1 . .
    H H9A -0.2553 0.5749 0.1601 0.126 Uiso calc R 1 . .
    H H9B -0.2340 0.4800 0.1898 0.126 Uiso calc R 1 . .
    H H9C -0.2674 0.3939 0.1606 0.126 Uiso calc R 1 . .
    C C10 -0.05646(9) 0.56936(19) 0.19372(3) 0.0443(3) Uani d . 1 . .
    C C11 -0.01429(9) 0.71732(18) 0.20158(3) 0.0444(3) Uani d . 1 . .
    C C12 -0.05366(11) 0.8580(2) 0.19443(4) 0.0552(4) Uani d . 1 . .
    H H12 -0.1034 0.8546 0.1838 0.066 Uiso calc R 1 . .
    C C13 -0.02180(12) 1.0009(2) 0.20246(5) 0.0621(5) Uani d . 1 . .
    H H13 -0.0505 1.0911 0.1975 0.074 Uiso calc R 1 . .
    C C14 0.05270(12) 1.0113(2) 0.21790(4) 0.0572(4) Uani d . 1 . .
    H H14 0.0748 1.1072 0.2234 0.069 Uiso calc R 1 . .
    C C15 0.09259(10) 0.87500(18) 0.22476(4) 0.0452(4) Uani d . 1 . .
    N N16 0.16694(9) 0.85162(16) 0.23946(3) 0.0479(3) Uani d . 1 . .
    H H16 0.1995(13) 0.923(2) 0.2449(5) 0.064(6) Uiso d . 1 . .
    C C17 0.18479(10) 0.69756(18) 0.24083(3) 0.0444(3) Uani d . 1 . .
    N N18 0.11883(8) 0.62020(14) 0.22739(3) 0.0408(3) Uani d . 1 . .
    C C19 0.06123(9) 0.72809(17) 0.21703(3) 0.0401(3) Uani d . 1 . .
    C C20 0.12542(10) 0.45543(17) 0.21919(3) 0.0429(3) Uani d . 1 . .
    H H20A 0.0729 0.4053 0.2217 0.052 Uiso calc R 1 . .
    H H20B 0.1646 0.4051 0.2328 0.052 Uiso calc R 1 . .
    C C21 0.15208(9) 0.43559(17) 0.18655(4) 0.0424(3) Uani d . 1 . .
    C C22 0.22015(11) 0.5131(2) 0.17578(4) 0.0556(4) Uani d . 1 . .
    H H22 0.2508 0.5756 0.1890 0.067 Uiso calc R 1 . .
    C C23 0.24300(11) 0.4989(2) 0.14583(4) 0.0569(4) Uani d . 1 . .
    H H23 0.2884 0.5532 0.1391 0.068 Uiso calc R 1 . .
    C C24 0.19952(10) 0.40521(19) 0.12553(4) 0.0484(4) Uani d . 1 . .
    C C25 0.13343(12) 0.3242(2) 0.13648(4) 0.0572(4) Uani d . 1 . .
    H H25 0.1046 0.2574 0.1235 0.069 Uiso calc R 1 . .
    C C26 0.10931(11) 0.3405(2) 0.16638(4) 0.0538(4) Uani d . 1 . .
    H H26 0.0637 0.2868 0.1730 0.065 Uiso calc R 1 . .
    C C27 0.22306(10) 0.3941(2) 0.09282(4) 0.0502(4) Uani d . 1 . .
    C C28 0.25473(13) 0.2562(2) 0.08167(5) 0.0660(5) Uani d . 1 . .
    H H28 0.2580 0.1695 0.0944 0.079 Uiso calc R 1 . .
    C C29 0.28138(14) 0.2456(3) 0.05206(5) 0.0750(6) Uani d . 1 . .
    H H29 0.3026 0.1522 0.0450 0.090 Uiso calc R 1 . .
    C C30 0.27686(13) 0.3714(3) 0.03306(5) 0.0713(6) Uani d . 1 . .
    H H30 0.2963 0.3645 0.0133 0.086 Uiso calc R 1 . .
    C C31 0.24339(12) 0.5087(2) 0.04329(4) 0.0619(5) Uani d . 1 . .
    H H31 0.2391 0.5936 0.0302 0.074 Uiso calc R 1 . .
    C C32 0.21603(10) 0.5215(2) 0.07304(4) 0.0503(4) Uani d . 1 . .
    C C33 0.17652(10) 0.6676(2) 0.08233(4) 0.0518(4) Uani d . 1 . .
    N N34 0.19874(13) 0.8085(2) 0.07278(5) 0.0880(6) Uani d . 1 . .
    N N35 0.14788(13) 0.9081(2) 0.08502(6) 0.0919(6) Uani d . 1 . .
    N N36 0.09842(10) 0.82671(19) 0.10133(4) 0.0671(4) Uani d . 1 . .
    N N37 0.11305(11) 0.67617(19) 0.10042(4) 0.0722(5) Uani d . 1 . .
    C C38 0.03020(16) 0.8941(3) 0.11829(7) 0.0923(8) Uani d . 1 . .
    H H38A 0.0323 0.8566 0.1392 0.111 Uiso calc R 1 . .
    H H38B 0.0356 1.0065 0.1187 0.111 Uiso calc R 1 . .
    C C39 -0.04796(16) 0.8525(3) 0.10426(9) 0.1114(10) Uani d . 1 . .
    H H39A -0.0501 0.8894 0.0836 0.167 Uiso calc R 1 . .
    H H39B -0.0912 0.8992 0.1155 0.167 Uiso calc R 1 . .
    H H39C -0.0541 0.7414 0.1044 0.167 Uiso calc R 1 . .
loop_
    _atom_site_aniso_label
    _atom_site_aniso_U_11
    _atom_site_aniso_U_22
    _atom_site_aniso_U_33
    _atom_site_aniso_U_12
    _atom_site_aniso_U_13
    _atom_site_aniso_U_23
    O1 0.0817(9) 0.0544(7) 0.0523(7) 0.0067(6) 0.0012(6) -0.0039(6)
    O2 0.1041(11) 0.0636(9) 0.0700(9) 0.0226(8) 0.0118(8) 0.0078(7)
    O3 0.0888(9) 0.0646(8) 0.0459(7) 0.0217(7) -0.0104(6) -0.0073(6)
    O4 0.0671(8) 0.0548(7) 0.0496(7) -0.0036(6) -0.0145(6) 0.0028(5)
    O5 0.0632(7) 0.0562(7) 0.0505(7) -0.0091(6) -0.0077(5) 0.0100(6)
    O6 0.0564(7) 0.0507(7) 0.0624(7) 0.0044(5) -0.0168(6) -0.0005(5)
    C1 0.0600(13) 0.180(3) 0.0852(17) -0.0025(16) -0.0065(12) -0.0433(19)
    C2 0.0604(14) 0.180(3) 0.099(2) 0.0255(17) 0.0073(13) -0.036(2)
    C3 0.0959(17) 0.0853(16) 0.0755(14) 0.0040(13) 0.0323(13) -0.0007(12)
    C4 0.0925(17) 0.1098(19) 0.0588(12) 0.0266(14) -0.0034(11) -0.0175(12)
    C5 0.0751(13) 0.0808(14) 0.0617(12) 0.0164(11) 0.0018(10) -0.0073(10)
    C6 0.0629(11) 0.0526(10) 0.0558(10) 0.0027(8) 0.0068(8) -0.0049(8)
    C7 0.0524(9) 0.0496(9) 0.0561(10) -0.0003(8) -0.0036(8) -0.0041(8)
    C8 0.0665(11) 0.0564(10) 0.0459(9) -0.0010(8) -0.0097(8) -0.0012(8)
    C9 0.0662(13) 0.1121(19) 0.0734(14) -0.0081(13) 0.0012(11) -0.0025(13)
    C10 0.0421(8) 0.0518(9) 0.0390(8) 0.0031(7) 0.0011(6) 0.0004(7)
    C11 0.0456(8) 0.0462(8) 0.0414(8) 0.0030(7) 0.0014(6) 0.0023(6)
    C12 0.0525(9) 0.0562(10) 0.0565(10) 0.0106(8) -0.0068(8) 0.0040(8)
    C13 0.0672(11) 0.0462(9) 0.0726(12) 0.0147(8) -0.0048(9) 0.0080(9)
    C14 0.0693(11) 0.0377(8) 0.0644(11) 0.0019(8) -0.0012(9) 0.0035(7)
    C15 0.0501(9) 0.0419(8) 0.0438(8) -0.0007(7) 0.0024(7) 0.0034(6)
    N16 0.0503(8) 0.0408(7) 0.0525(8) -0.0040(6) -0.0022(6) -0.0014(6)
    C17 0.0500(9) 0.0433(8) 0.0399(8) 0.0002(7) -0.0016(6) 0.0012(6)
    N18 0.0466(7) 0.0368(6) 0.0390(6) 0.0014(5) -0.0020(5) 0.0026(5)
    C19 0.0457(8) 0.0378(7) 0.0368(7) 0.0024(6) 0.0033(6) 0.0038(6)
    C20 0.0504(8) 0.0340(7) 0.0442(8) 0.0024(6) -0.0052(6) 0.0053(6)
    C21 0.0459(8) 0.0346(7) 0.0465(8) 0.0050(6) -0.0045(6) 0.0020(6)
    C22 0.0500(9) 0.0607(10) 0.0560(10) -0.0081(8) 0.0003(7) -0.0154(8)
    C23 0.0474(9) 0.0639(11) 0.0599(10) -0.0083(8) 0.0076(8) -0.0100(9)
    C24 0.0525(9) 0.0432(8) 0.0494(9) 0.0071(7) -0.0006(7) -0.0021(7)
    C25 0.0700(11) 0.0511(10) 0.0503(9) -0.0139(8) -0.0077(8) -0.0038(8)
    C26 0.0619(10) 0.0481(9) 0.0513(9) -0.0131(8) -0.0023(8) 0.0039(7)
    C27 0.0464(8) 0.0534(9) 0.0505(9) 0.0043(7) -0.0017(7) -0.0078(7)
    C28 0.0738(13) 0.0592(11) 0.0649(12) 0.0169(10) -0.0017(10) -0.0096(9)
    C29 0.0766(13) 0.0744(14) 0.0741(14) 0.0201(11) 0.0048(11) -0.0262(11)
    C30 0.0681(12) 0.0905(16) 0.0557(11) 0.0045(11) 0.0111(9) -0.0228(11)
    C31 0.0618(11) 0.0720(12) 0.0522(10) 0.0010(9) 0.0062(8) -0.0037(9)
    C32 0.0446(8) 0.0547(10) 0.0515(9) 0.0012(7) 0.0023(7) -0.0065(7)
    C33 0.0516(9) 0.0529(9) 0.0508(9) 0.0010(8) 0.0027(7) -0.0009(7)
    N34 0.0871(13) 0.0578(10) 0.1206(17) -0.0016(10) 0.0389(12) 0.0022(11)
    N35 0.0909(14) 0.0528(10) 0.1329(19) 0.0002(10) 0.0299(13) -0.0023(11)
    N36 0.0632(9) 0.0525(9) 0.0861(12) 0.0072(8) 0.0118(8) -0.0043(8)
    N37 0.0714(10) 0.0525(9) 0.0935(13) 0.0126(8) 0.0265(9) 0.0053(8)
    C38 0.0877(17) 0.0716(14) 0.118(2) 0.0227(13) 0.0237(15) -0.0142(14)
    C39 0.0715(16) 0.0864(18) 0.177(3) 0.0111(14) 0.0266(18) -0.0051(19)
_geom_special_details
;
All esds (except the esd in the dihedral angle between two l.s. planes) are
estimated using the full covariance matrix. The cell esds are taken into
account individually in the estimation of esds in distances, angles and
torsion angles; correlations between esds in cell parameters are only used
when they are defined by crystal symmetry. An approximate (isotropic)
treatment of cell esds is used for estimating esds involving l.s. planes.
;
loop_
    _geom_bond_atom_site_label_1
    _geom_bond_atom_site_label_2
    _geom_bond_site_symmetry_2
    _geom_bond_distance
    _geom_bond_publ_flag
    O1 C7 . 1.318(2) ?
    O1 C6 . 1.462(2) ?
    O2 C7 . 1.188(2) ?
    O3 C7 . 1.341(2) ?
    O3 C8 . 1.415(2) ?
    O4 C10 . 1.3432(18) ?
    O4 C8 . 1.434(2) ?
    O5 C10 . 1.1992(19) ?
    O6 C17 . 1.2265(19) ?
    C1 C6 . 1.482(3) ?
    C1 C2 . 1.524(4) ?
    C1 H1A . 0.97 ?
    C1 H1B . 0.97 ?
    C2 C3 . 1.485(4) ?
    C2 H2A . 0.97 ?
    C2 H2B . 0.97 ?
    C3 C4 . 1.501(4) ?
    C3 H3A . 0.97 ?
    C3 H3B . 0.97 ?
    C4 C5 . 1.519(3) ?
    C4 H4A . 0.97 ?
    C4 H4B . 0.97 ?
    C5 C6 . 1.499(3) ?
    C5 H5A . 0.97 ?
    C5 H5B . 0.97 ?
    C6 H6 . 0.98 ?
    C8 C9 . 1.491(3) ?
    C8 H8 . 0.98 ?
    C9 H9A . 0.96 ?
    C9 H9B . 0.96 ?
    C9 H9C . 0.96 ?
    C10 C11 . 1.484(2) ?
    C11 C19 . 1.401(2) ?
    C11 C12 . 1.402(2) ?
    C12 C13 . 1.377(3) ?
    C12 H12 . 0.93 ?
    C13 C14 . 1.386(3) ?
    C13 H13 . 0.93 ?
    C14 C15 . 1.372(2) ?
    C14 H14 . 0.93 ?
    C15 N16 . 1.381(2) ?
    C15 C19 . 1.402(2) ?
    N16 C17 . 1.357(2) ?
    N16 H16 . 0.85(2) ?
    C17 N18 . 1.389(2) ?
    N18 C19 . 1.3919(19) ?
    N18 C20 . 1.4652(19) ?
    C20 C21 . 1.512(2) ?
    C20 H20A . 0.97 ?
    C20 H20B . 0.97 ?
    C21 C26 . 1.383(2) ?
    C21 C22 . 1.389(2) ?
    C22 C23 . 1.376(2) ?
    C22 H22 . 0.93 ?
    C23 C24 . 1.385(2) ?
    C23 H23 . 0.93 ?
    C24 C25 . 1.381(2) ?
    C24 C27 . 1.494(2) ?
    C25 C26 . 1.382(3) ?
    C25 H25 . 0.93 ?
    C26 H26 . 0.93 ?
    C27 C28 . 1.386(2) ?
    C27 C32 . 1.399(2) ?
    C28 C29 . 1.379(3) ?
    C28 H28 . 0.93 ?
    C29 C30 . 1.365(3) ?
    C29 H29 . 0.93 ?
    C30 C31 . 1.380(3) ?
    C30 H30 . 0.93 ?
    C31 C32 . 1.390(2) ?
    C31 H31 . 0.93 ?
    C32 C33 . 1.473(2) ?
    C33 N37 . 1.321(2) ?
    C33 N34 . 1.334(2) ?
    N34 N35 . 1.316(3) ?
    N35 N36 . 1.296(3) ?
    N36 N37 . 1.316(2) ?
    N36 C38 . 1.472(3) ?
    C38 C39 . 1.453(4) ?
    C38 H38A . 0.97 ?
    C38 H38B . 0.97 ?
    C39 H39A . 0.96 ?
    C39 H39B . 0.96 ?
    C39 H39C . 0.96 ?
loop_
    _geom_angle_atom_site_label_1
    _geom_angle_atom_site_label_2
    _geom_angle_atom_site_label_3
    _geom_angle_site_symmetry_1
    _geom_angle_site_symmetry_3
    _geom_angle
    _geom_angle_publ_flag
    C7 O1 C6 . . 117.26(14) ?
    C7 O3 C8 . . 117.98(14) ?
    C10 O4 C8 . . 118.04(13) ?
    C6 C1 C2 . . 110.8(2) ?
    C6 C1 H1A . . 109.5 ?
    C2 C1 H1A . . 109.5 ?
    C6 C1 H1B . . 109.5 ?
    C2 C1 H1B . . 109.5 ?
    H1A C1 H1B . . 108.1 ?
    C3 C2 C1 . . 111.2(3) ?
    C3 C2 H2A . . 109.4 ?
    C1 C2 H2A . . 109.4 ?
    C3 C2 H2B . . 109.4 ?
    C1 C2 H2B . . 109.4 ?
    H2A C2 H2B . . 108.0 ?
    C2 C3 C4 . . 111.1(2) ?
    C2 C3 H3A . . 109.4 ?
    C4 C3 H3A . . 109.4 ?
    C2 C3 H3B . . 109.4 ?
    C4 C3 H3B . . 109.4 ?
    H3A C3 H3B . . 108.0 ?
    C3 C4 C5 . . 111.6(2) ?
    C3 C4 H4A . . 109.3 ?
    C5 C4 H4A . . 109.3 ?
    C3 C4 H4B . . 109.3 ?
    C5 C4 H4B . . 109.3 ?
    H4A C4 H4B . . 108.0 ?
    C6 C5 C4 . . 109.95(18) ?
    C6 C5 H5A . . 109.7 ?
    C4 C5 H5A . . 109.7 ?
    C6 C5 H5B . . 109.7 ?
    C4 C5 H5B . . 109.7 ?
    H5A C5 H5B . . 108.2 ?
    O1 C6 C1 . . 111.23(17) ?
    O1 C6 C5 . . 106.85(15) ?
    C1 C6 C5 . . 111.75(19) ?
    O1 C6 H6 . . 109.0 ?
    C1 C6 H6 . . 109.0 ?
    C5 C6 H6 . . 109.0 ?
    O2 C7 O1 . . 127.88(17) ?
    O2 C7 O3 . . 124.95(17) ?
    O1 C7 O3 . . 107.13(15) ?
    O3 C8 O4 . . 102.64(14) ?
    O3 C8 C9 . . 109.53(16) ?
    O4 C8 C9 . . 110.35(17) ?
    O3 C8 H8 . . 111.3 ?
    O4 C8 H8 . . 111.3 ?
    C9 C8 H8 . . 111.3 ?
    C8 C9 H9A . . 109.5 ?
    C8 C9 H9B . . 109.5 ?
    H9A C9 H9B . . 109.5 ?
    C8 C9 H9C . . 109.5 ?
    H9A C9 H9C . . 109.5 ?
    H9B C9 H9C . . 109.5 ?
    O5 C10 O4 . . 123.38(15) ?
    O5 C10 C11 . . 126.35(14) ?
    O4 C10 C11 . . 110.23(13) ?
    C19 C11 C12 . . 116.65(15) ?
    C19 C11 C10 . . 124.81(14) ?
    C12 C11 C10 . . 118.48(14) ?
    C13 C12 C11 . . 122.79(16) ?
    C13 C12 H12 . . 118.6 ?
    C11 C12 H12 . . 118.6 ?
    C12 C13 C14 . . 120.48(16) ?
    C12 C13 H13 . . 119.8 ?
    C14 C13 H13 . . 119.8 ?
    C15 C14 C13 . . 117.54(16) ?
    C15 C14 H14 . . 121.2 ?
    C13 C14 H14 . . 121.2 ?
    C14 C15 N16 . . 129.65(15) ?
    C14 C15 C19 . . 123.08(15) ?
    N16 C15 C19 . . 107.27(13) ?
    C17 N16 C15 . . 110.47(14) ?
    C17 N16 H16 . . 124.4(14) ?
    C15 N16 H16 . . 124.8(14) ?
    O6 C17 N16 . . 127.52(15) ?
    O6 C17 N18 . . 126.02(14) ?
    N16 C17 N18 . . 106.46(13) ?
    C17 N18 C19 . . 109.60(12) ?
    C17 N18 C20 . . 120.38(13) ?
    C19 N18 C20 . . 128.06(12) ?
    N18 C19 C11 . . 134.37(14) ?
    N18 C19 C15 . . 106.18(13) ?
    C11 C19 C15 . . 119.45(14) ?
    N18 C20 C21 . . 111.38(12) ?
    N18 C20 H20A . . 109.4 ?
    C21 C20 H20A . . 109.4 ?
    N18 C20 H20B . . 109.4 ?
    C21 C20 H20B . . 109.4 ?
    H20A C20 H20B . . 108.0 ?
    C26 C21 C22 . . 117.78(15) ?
    C26 C21 C20 . . 121.18(14) ?
    C22 C21 C20 . . 121.04(14) ?
    C23 C22 C21 . . 121.10(16) ?
    C23 C22 H22 . . 119.4 ?
    C21 C22 H22 . . 119.4 ?
    C22 C23 C24 . . 121.07(16) ?
    C22 C23 H23 . . 119.5 ?
    C24 C23 H23 . . 119.5 ?
    C25 C24 C23 . . 117.84(16) ?
    C25 C24 C27 . . 121.32(15) ?
    C23 C24 C27 . . 120.84(16) ?
    C24 C25 C26 . . 121.24(16) ?
    C24 C25 H25 . . 119.4 ?
    C26 C25 H25 . . 119.4 ?
    C21 C26 C25 . . 120.92(16) ?
    C21 C26 H26 . . 119.5 ?
    C25 C26 H26 . . 119.5 ?
    C28 C27 C32 . . 118.54(17) ?
    C28 C27 C24 . . 119.85(16) ?
    C32 C27 C24 . . 121.59(15) ?
    C29 C28 C27 . . 121.0(2) ?
    C29 C28 H28 . . 119.5 ?
    C27 C28 H28 . . 119.5 ?
    C30 C29 C28 . . 120.42(19) ?
    C30 C29 H29 . . 119.8 ?
    C28 C29 H29 . . 119.8 ?
    C29 C30 C31 . . 119.77(19) ?
    C29 C30 H30 . . 120.1 ?
    C31 C30 H30 . . 120.1 ?
    C30 C31 C32 . . 120.61(19) ?
    C30 C31 H31 . . 119.7 ?
    C32 C31 H31 . . 119.7 ?
    C31 C32 C27 . . 119.62(16) ?
    C31 C32 C33 . . 118.51(17) ?
    C27 C32 C33 . . 121.80(15) ?
    N37 C33 N34 . . 111.09(16) ?
    N37 C33 C32 . . 124.63(16) ?
    N34 C33 C32 . . 124.25(17) ?
    N35 N34 C33 . . 106.52(18) ?
    N36 N35 N34 . . 106.30(17) ?
    N35 N36 N37 . . 113.45(16) ?
    N35 N36 C38 . . 123.69(18) ?
    N37 N36 C38 . . 122.82(18) ?
    N36 N37 C33 . . 102.65(16) ?
    C39 C38 N36 . . 111.2(2) ?
    C39 C38 H38A . . 109.4 ?
    N36 C38 H38A . . 109.4 ?
    C39 C38 H38B . . 109.4 ?
    N36 C38 H38B . . 109.4 ?
    H38A C38 H38B . . 108.0 ?
    C38 C39 H39A . . 109.5 ?
    C38 C39 H39B . . 109.5 ?
    H39A C39 H39B . . 109.5 ?
    C38 C39 H39C . . 109.5 ?
    H39A C39 H39C . . 109.5 ?
    H39B C39 H39C . . 109.5 ?
loop_
    _geom_torsion_atom_site_label_1
    _geom_torsion_atom_site_label_2
    _geom_torsion_atom_site_label_3
    _geom_torsion_atom_site_label_4
    _geom_torsion_site_symmetry_1
    _geom_torsion_site_symmetry_2
    _geom_torsion_site_symmetry_3
    _geom_torsion_site_symmetry_4
    _geom_torsion
    _geom_torsion_publ_flag
    C6 C1 C2 C3 . . . . 55.9(4) ?
    C1 C2 C3 C4 . . . . -55.3(4) ?
    C2 C3 C4 C5 . . . . 55.8(3) ?
    C3 C4 C5 C6 . . . . -55.5(3) ?
    C7 O1 C6 C1 . . . . -85.6(2) ?
    C7 O1 C6 C5 . . . . 152.22(17) ?
    C2 C1 C6 O1 . . . . -176.0(2) ?
    C2 C1 C6 C5 . . . . -56.6(3) ?
    C4 C5 C6 O1 . . . . 178.24(19) ?
    C4 C5 C6 C1 . . . . 56.4(3) ?
    C6 O1 C7 O2 . . . . 5.0(3) ?
    C6 O1 C7 O3 . . . . -172.79(15) ?
    C8 O3 C7 O2 . . . . 10.3(3) ?
    C8 O3 C7 O1 . . . . -171.84(15) ?
    C7 O3 C8 O4 . . . . 110.92(17) ?
    C7 O3 C8 C9 . . . . -131.85(19) ?
    C10 O4 C8 O3 . . . . -150.40(14) ?
    C10 O4 C8 C9 . . . . 92.95(19) ?
    C8 O4 C10 O5 . . . . 3.3(2) ?
    C8 O4 C10 C11 . . . . -174.68(14) ?
    O5 C10 C11 C19 . . . . 35.4(3) ?
    O4 C10 C11 C19 . . . . -146.73(15) ?
    O5 C10 C11 C12 . . . . -141.61(18) ?
    O4 C10 C11 C12 . . . . 36.3(2) ?
    C19 C11 C12 C13 . . . . -1.3(3) ?
    C10 C11 C12 C13 . . . . 175.95(17) ?
    C11 C12 C13 C14 . . . . 0.9(3) ?
    C12 C13 C14 C15 . . . . -0.1(3) ?
    C13 C14 C15 N16 . . . . 179.23(17) ?
    C13 C14 C15 C19 . . . . -0.4(3) ?
    C14 C15 N16 C17 . . . . -178.38(18) ?
    C19 C15 N16 C17 . . . . 1.28(18) ?
    C15 N16 C17 O6 . . . . 177.55(16) ?
    C15 N16 C17 N18 . . . . -1.74(17) ?
    O6 C17 N18 C19 . . . . -177.75(15) ?
    N16 C17 N18 C19 . . . . 1.55(17) ?
    O6 C17 N18 C20 . . . . -12.4(2) ?
    N16 C17 N18 C20 . . . . 166.86(13) ?
    C17 N18 C19 C11 . . . . 178.49(16) ?
    C20 N18 C19 C11 . . . . 14.6(3) ?
    C17 N18 C19 C15 . . . . -0.78(16) ?
    C20 N18 C19 C15 . . . . -164.66(14) ?
    C12 C11 C19 N18 . . . . -178.42(16) ?
    C10 C11 C19 N18 . . . . 4.6(3) ?
    C12 C11 C19 C15 . . . . 0.8(2) ?
    C10 C11 C19 C15 . . . . -176.23(14) ?
    C14 C15 C19 N18 . . . . 179.41(16) ?
    N16 C15 C19 N18 . . . . -0.28(17) ?
    C14 C15 C19 C11 . . . . 0.0(2) ?
    N16 C15 C19 C11 . . . . -179.68(14) ?
    C17 N18 C20 C21 . . . . -92.35(16) ?
    C19 N18 C20 C21 . . . . 70.00(19) ?
    N18 C20 C21 C26 . . . . -128.84(15) ?
    N18 C20 C21 C22 . . . . 50.8(2) ?
    C26 C21 C22 C23 . . . . 1.7(3) ?
    C20 C21 C22 C23 . . . . -177.95(16) ?
    C21 C22 C23 C24 . . . . -0.9(3) ?
    C22 C23 C24 C25 . . . . -1.2(3) ?
    C22 C23 C24 C27 . . . . 178.11(17) ?
    C23 C24 C25 C26 . . . . 2.5(3) ?
    C27 C24 C25 C26 . . . . -176.77(16) ?
    C22 C21 C26 C25 . . . . -0.3(3) ?
    C20 C21 C26 C25 . . . . 179.28(15) ?
    C24 C25 C26 C21 . . . . -1.8(3) ?
    C25 C24 C27 C28 . . . . -68.9(2) ?
    C23 C24 C27 C28 . . . . 111.8(2) ?
    C25 C24 C27 C32 . . . . 112.8(2) ?
    C23 C24 C27 C32 . . . . -66.5(2) ?
    C32 C27 C28 C29 . . . . 2.2(3) ?
    C24 C27 C28 C29 . . . . -176.16(18) ?
    C27 C28 C29 C30 . . . . -0.2(3) ?
    C28 C29 C30 C31 . . . . -1.7(3) ?
    C29 C30 C31 C32 . . . . 1.6(3) ?
    C30 C31 C32 C27 . . . . 0.4(3) ?
    C30 C31 C32 C33 . . . . -176.57(17) ?
    C28 C27 C32 C31 . . . . -2.3(3) ?
    C24 C27 C32 C31 . . . . 176.01(16) ?
    C28 C27 C32 C33 . . . . 174.63(16) ?
    C24 C27 C32 C33 . . . . -7.1(2) ?
    C31 C32 C33 N37 . . . . 141.6(2) ?
    C27 C32 C33 N37 . . . . -35.3(3) ?
    C31 C32 C33 N34 . . . . -36.2(3) ?
    C27 C32 C33 N34 . . . . 146.8(2) ?
    N37 C33 N34 N35 . . . . -0.3(3) ?
    C32 C33 N34 N35 . . . . 177.82(19) ?
    C33 N34 N35 N36 . . . . 0.5(3) ?
    N34 N35 N36 N37 . . . . -0.6(3) ?
    N34 N35 N36 C38 . . . . -178.2(2) ?
    N35 N36 N37 C33 . . . . 0.5(3) ?
    C38 N36 N37 C33 . . . . 178.1(2) ?
    N34 C33 N37 N36 . . . . -0.1(2) ?
    C32 C33 N37 N36 . . . . -178.19(17) ?
    N35 N36 C38 C39 . . . . 109.2(3) ?
    N37 N36 C38 C39 . . . . -68.2(3) ?
loop_
    _geom_hbond_atom_site_label_D
    _geom_hbond_atom_site_label_H
    _geom_hbond_atom_site_label_A
    _geom_hbond_site_symmetry_A
    _geom_hbond_distance_DH
    _geom_hbond_distance_HA
    _geom_hbond_distance_DA
    _geom_hbond_angle_DHA
    N16 H16 O6 4 0.85(2) 2.04(2) 2.8508(19) 161(2)
    C20 H20A O5 1 0.97 2.22 3.004(2) 137
