# Supplementary material for: 1-{[(Cyclo­hexyl­oxy)carbon­yl]­oxy}ethyl 3-{[2′-(2-ethyl-2H-tetra­zol-5-yl)biphenyl-4-yl]meth­yl}-2-oxo-2,3-dihydro-1H-benzimidazole-4-carboxyl­ate
Source: Acta Crystallogr Sect E Struct Rep Online. 2010 Mar 31;66(Pt 4):o998. doi: 10.1107/S1600536810011049 (PMC2983784; doi:10.1107/S1600536810011049)
Supplement: Supplementary file 2 [file e-66-0o998-Isup2.hkl]

#
# h,k,l, Fc-squared, Fo-squared, sigma(Fo-squared) and status flag
#
data_I
_shelx_title ' AC54m in C2/c'
_shelx_refln_list_code          4
_shelx_F_calc_maximum      494.43
_exptl_crystal_F_000      2576.00
_reflns_d_resolution_high  0.7567
 
loop_
 _symmetry_equiv_pos_as_xyz
 'x, y, z'
 '-x, y, -z+1/2'
 'x+1/2, y+1/2, z'
 '-x+1/2, y+1/2, -z+1/2'
 '-x, -y, -z'
 'x, -y, z-1/2'
 '-x+1/2, -y+1/2, -z'
 'x+1/2, -y+1/2, z-1/2'
 
_cell_length_a    16.3770
_cell_length_b     8.5928
_cell_length_c    43.7733
_cell_angle_alpha  90.000
_cell_angle_beta   91.150
_cell_angle_gamma  90.000
 
_shelx_F_squared_multiplier     1.000
 
loop_
 _refln_index_h
 _refln_index_k
 _refln_index_l
 _refln_F_squared_calc
 _refln_F_squared_meas
 _refln_F_squared_sigma
 _refln_observed_status
   2   0   0       33.57       69.64      2.64 o
   4   0   0     1838.41     1390.17     30.05 o
   6   0   0    81165.97    88590.05   1275.65 o
   8   0   0     5655.81     5588.55     87.37 o
  10   0   0      684.26      670.97     26.99 o
  12   0   0       65.02       89.04     14.20 o
  14   0   0      626.09      606.65     31.09 o
  16   0   0       43.97       34.49     16.01 o
  18   0   0      733.42      696.89     59.58 o
  20   0   0      111.59       99.75     22.11 o
   1   1   0    35874.54    39426.75    430.78 o
   3   1   0   119199.94   129484.31   1316.59 o
   5   1   0     7369.33     6943.06     73.86 o
   7   1   0      260.22      309.53      8.40 o
   9   1   0    12544.84    13613.76    153.50 o
  11   1   0     2203.20     2172.90     45.70 o
  13   1   0      251.03      227.61     12.34 o
  15   1   0        1.84       -7.66      7.96 o
  17   1   0      506.18      468.26     23.00 o
  19   1   0       13.39       -2.85     11.53 o
  21   1   0        3.14      -23.62     23.62 o
   0   2   0      833.13      756.08     17.76 o
   2   2   0    34583.14    36462.75    397.98 o
   4   2   0     1708.08     1693.48     20.83 o
   6   2   0       26.31       29.37      3.32 o
   8   2   0     2966.02     3175.38     37.93 o
  10   2   0     8297.65     8158.12     96.85 o
  12   2   0      993.99     1002.09     20.93 o
  14   2   0      185.86      206.12     13.08 o
  16   2   0      404.01      371.68     20.60 o
  18   2   0        4.20       23.55     11.49 o
  20   2   0       44.60       88.85     16.26 o
   1   3   0        0.92       21.90      3.40 o
   3   3   0     2608.75     3063.34     35.14 o
   5   3   0     3720.24     3737.42     42.92 o
   7   3   0     6610.90     6880.25     75.86 o
   9   3   0     1220.73     1109.28     17.95 o
  11   3   0     2567.07     2437.28     40.70 o
  13   3   0     2620.93     2649.66     43.36 o
  15   3   0      184.85      165.55     13.52 o
  17   3   0      220.27      210.24     17.94 o
  19   3   0       90.19      100.89     16.64 o
   0   4   0      821.16      997.89     25.54 o
   2   4   0       96.57      145.46      6.01 o
   4   4   0    21381.65    24322.78    252.14 o
   6   4   0        0.10       14.20      5.50 o
   8   4   0      364.16      349.95      9.68 o
  10   4   0     2052.82     2066.51     34.40 o
  12   4   0      351.22      327.79     15.08 o
  14   4   0     2115.40     2113.17     38.55 o
  16   4   0      126.01      149.45     15.33 o
  18   4   0      130.88      187.24     18.29 o
  20   4   0       30.01       47.09     17.36 o
   1   5   0        4.03        3.92      5.66 o
   3   5   0      396.84      339.62      9.37 o
   5   5   0     1638.94     1571.64     22.38 o
   7   5   0      661.03      611.82     12.98 o
   9   5   0      269.41      253.05     11.88 o
  11   5   0      549.63      537.70     16.70 o
  13   5   0      629.48      610.29     22.56 o
  15   5   0       22.94       16.51     10.24 o
  17   5   0       32.54       29.18     17.75 o
  19   5   0      139.33      184.05     30.72 o
   0   6   0      857.54      857.86     34.25 o
   2   6   0     1237.83     1103.41     22.49 o
   4   6   0       20.86       16.93      5.89 o
   6   6   0       54.62       29.40      7.23 o
   8   6   0      445.15      437.95     22.54 o
  10   6   0        8.78       25.63      8.27 o
  12   6   0       17.64       30.98     10.28 o
  14   6   0      621.14      639.89     25.54 o
  16   6   0       46.29       54.01     16.07 o
  18   6   0       14.63       -5.97     29.59 o
   1   7   0     3949.30     3965.32     59.15 o
   3   7   0      906.56      813.39     20.56 o
   5   7   0       33.71       59.20      8.19 o
   7   7   0       44.94       55.48      8.70 o
   9   7   0     2261.77     2197.13     43.74 o
  11   7   0        3.05        1.50      8.91 o
  13   7   0       15.79       17.62     10.24 o
  15   7   0       50.94       91.05     14.85 o
  17   7   0        1.08      -15.30     46.01 o
   0   8   0      641.26      628.58     26.52 o
   2   8   0       51.23       61.65      8.84 o
   4   8   0     2366.19     2188.35     39.66 o
   6   8   0     1254.41     1091.93     25.63 o
   8   8   0      393.16      433.92     19.10 o
  10   8   0        6.13       13.98      9.83 o
  12   8   0       29.32       35.38     12.20 o
  14   8   0       31.66       30.05     12.50 o
   1   9   0      441.11      483.70     18.37 o
   3   9   0       11.29       18.35      7.63 o
   5   9   0      171.94      176.40     14.27 o
   7   9   0      351.97      344.68     18.48 o
   9   9   0      109.11      122.10     15.54 o
  11   9   0        8.48       18.79     12.64 o
   0  10   0        0.49        5.89     10.79 o
   2  10   0        9.42       20.94      8.33 o
   4  10   0      254.99      270.28     17.30 o
   6  10   0        6.39       31.93     10.10 o
   8  10   0        5.64       23.43     12.56 o
   1  11   0       60.02       52.22     11.34 o
   3  11   0       72.72      135.19     18.93 o
   5  11   0        5.43      -14.11     14.11 o
 -21   1   1        7.67       45.87     31.49 o
 -19   1   1        6.50        4.35     11.95 o
 -17   1   1      217.27      270.29     18.78 o
 -15   1   1       16.02       14.62      8.81 o
 -13   1   1     1155.62     1097.21     30.20 o
 -11   1   1      616.92      718.42     24.09 o
  -9   1   1     5273.21     5505.47     61.81 o
  -7   1   1     2316.39     2325.53     28.15 o
  -5   1   1    48258.63    47986.56    490.06 o
  -3   1   1    48402.42    51255.70    522.45 o
  -1   1   1     4434.61     4256.73     44.79 o
   1   1   1    34410.93    35806.86    400.12 o
   3   1   1    43267.58    45054.51    459.64 o
   5   1   1     3350.72     3080.38     34.77 o
   7   1   1    12002.96    12259.10    129.05 o
   9   1   1    12742.73    13784.58    145.93 o
  11   1   1      147.40      150.31      9.71 o
  13   1   1      179.24      205.13     12.12 o
  15   1   1      269.19      263.80     24.80 o
  17   1   1      265.80      245.03     18.21 o
  19   1   1        0.38      -10.58     10.58 o
 -20   2   1       87.11      127.26     17.79 o
 -18   2   1       74.78       78.31     13.82 o
 -16   2   1     2630.90     2541.99     58.22 o
 -14   2   1        0.07        7.97      7.36 o
 -12   2   1      442.00      386.81     12.20 o
 -10   2   1       94.11      118.07      7.14 o
  -8   2   1     1789.02     1996.61     25.79 o
  -6   2   1     1343.42     1459.72     23.09 o
  -4   2   1     4432.27     4540.50     49.72 o
  -2   2   1     8858.23     9162.71     95.79 o
   0   2   1    58129.50    60943.34    666.19 o
   4   2   1    28993.31    29920.21    327.97 o
   6   2   1     4431.98     4614.58     51.59 o
   8   2   1      406.87      423.96      9.44 o
  10   2   1       60.74       60.04      7.86 o
  12   2   1       53.27      101.24      7.96 o
  14   2   1      801.52      740.80     21.75 o
  16   2   1        2.64       -1.12      9.97 o
  18   2   1        0.72       -9.79      9.79 o
  20   2   1        1.84        6.34     13.26 o
 -19   3   1        1.31        2.51     12.22 o
 -17   3   1        0.08      -11.28     11.28 o
 -15   3   1      193.08      174.51     13.55 o
 -13   3   1      400.85      392.08     14.71 o
 -11   3   1       27.91       53.23      7.60 o
  -9   3   1     4097.19     4092.66     52.58 o
  -7   3   1      224.49      276.10      7.83 o
  -5   3   1     1869.89     2267.64     27.94 o
  -3   3   1     5482.86     5265.44     57.57 o
  -1   3   1     1164.14     1143.26     16.27 o
   1   3   1      680.16      468.57      8.72 o
   3   3   1      385.92      371.22     16.44 o
   5   3   1    10436.54    11255.62    119.22 o
   7   3   1      815.10      649.18     12.68 o
   9   3   1     6889.75     7197.88     80.27 o
  11   3   1      618.55      601.32     22.74 o
  13   3   1       51.57       71.35      8.87 o
  15   3   1      293.73      306.76     16.30 o
  17   3   1       27.48       29.71     12.73 o
  19   3   1        0.02      -11.70     11.70 o
 -20   4   1        2.32        0.57     15.46 o
 -18   4   1      144.92      183.65     18.66 o
 -16   4   1      209.17      222.41     15.63 o
 -14   4   1      289.00      315.42     16.49 o
 -12   4   1      130.90      119.41      9.73 o
 -10   4   1      269.53      280.62     10.75 o
  -8   4   1      102.15      110.08      6.15 o
  -6   4   1     1993.47     2137.98     27.94 o
  -4   4   1      374.80      388.64     16.65 o
  -2   4   1     2383.97     2250.99     27.44 o
   0   4   1     4151.70     4551.10     60.32 o
   2   4   1      552.65      518.82     11.49 o
   4   4   1      274.59      391.62     15.86 o
   6   4   1     4065.38     4393.83     51.02 o
   8   4   1      683.61      682.06     13.39 o
  10   4   1     1679.93     1463.44     25.83 o
  12   4   1       22.02       25.61     10.54 o
  14   4   1      102.83      118.97     10.84 o
  16   4   1       26.67       30.03     15.40 o
  18   4   1       21.70       39.19     12.50 o
  20   4   1        0.50       25.45     19.76 o
 -19   5   1        1.96        4.48     21.02 o
 -17   5   1        0.05       -8.74     13.00 o
 -15   5   1       26.32       48.31     10.82 o
 -13   5   1      229.03      246.01     13.24 o
 -11   5   1      693.23      640.04     16.58 o
  -9   5   1     1008.06      926.45     19.01 o
  -7   5   1     1078.37     1087.32     18.54 o
  -5   5   1       41.56       25.22      4.32 o
  -3   5   1     2254.82     2721.88     33.42 o
  -1   5   1     6288.92     6212.15     81.76 o
   1   5   1     6331.17     6515.11     85.34 o
   3   5   1     3209.15     3550.73     52.40 o
   5   5   1      999.09     1043.86     16.82 o
   7   5   1        3.77       -0.10      4.11 o
   9   5   1     1408.75     1400.40     24.47 o
  11   5   1      191.38      198.05     16.67 o
  13   5   1      889.48      929.09     33.40 o
  15   5   1      306.83      287.45     16.96 o
  17   5   1        1.59        0.53     18.81 o
  19   5   1        2.03      -10.01     20.55 o
 -18   6   1       51.41      152.55     41.26 o
 -16   6   1      109.73       99.04     17.52 o
 -14   6   1       41.26       59.78     12.13 o
 -12   6   1      407.72      407.44     20.90 o
 -10   6   1     1024.02      989.54     25.61 o
  -8   6   1     2036.46     2037.19     39.55 o
  -6   6   1      134.17      165.96      9.70 o
  -4   6   1     1245.01     1078.08     22.27 o
  -2   6   1      694.44      642.67     17.30 o
   0   6   1      153.09      131.02      8.50 o
   2   6   1     1330.69     1176.76     23.30 o
   4   6   1      224.31      186.33      9.99 o
   6   6   1      256.23      253.28     12.25 o
   8   6   1      887.03      768.73     21.86 o
  10   6   1      875.59      877.91     27.46 o
  12   6   1      198.66      235.70     17.15 o
  14   6   1        4.97       23.50     10.65 o
  16   6   1       21.20       39.57     15.63 o
  18   6   1       80.58      132.73     41.53 o
 -17   7   1        0.99       20.84     17.75 o
 -15   7   1       66.93       82.59     14.62 o
 -13   7   1        6.22       -2.29      9.41 o
 -11   7   1      263.14      294.09     19.04 o
  -9   7   1      157.22      178.06     13.42 o
  -7   7   1      637.04      547.51     20.79 o
  -5   7   1      437.69      350.39     14.18 o
  -3   7   1     1230.31     1115.82     24.17 o
  -1   7   1     6966.69     6683.97     91.40 o
   1   7   1       76.86       84.19      9.12 o
   3   7   1     1421.51     1383.21     27.60 o
   5   7   1     1484.66     1410.91     28.32 o
   7   7   1      913.70      947.89     29.18 o
   9   7   1       41.78       50.25      9.64 o
  11   7   1      857.15      862.79     29.22 o
  13   7   1       20.98       21.26     10.36 o
  15   7   1        1.53       17.23     11.66 o
  17   7   1       58.05       39.90     32.30 o
 -14   8   1        0.97        5.54     11.27 o
 -12   8   1       13.55       15.95     11.68 o
 -10   8   1        3.10        8.68      9.21 o
  -8   8   1       13.85       29.15      8.42 o
  -6   8   1      235.00      218.24     14.55 o
  -4   8   1     2107.62     2028.79     37.71 o
  -2   8   1     2398.90     2377.30     41.70 o
   0   8   1     1382.26     1217.83     26.96 o
   2   8   1        8.29       11.65      7.11 o
   4   8   1      230.53      256.73     13.71 o
   6   8   1      163.92      189.59     13.53 o
   8   8   1        0.23       -7.37      7.41 o
  10   8   1      112.27      114.24     14.63 o
  12   8   1       33.37       54.25     12.52 o
  14   8   1       50.56       45.13     15.10 o
 -11   9   1       34.84       36.32     14.69 o
  -9   9   1        2.63       13.74     10.34 o
  -7   9   1       10.07       10.04      8.50 o
  -5   9   1      180.79      197.53     13.39 o
  -3   9   1        0.61        3.75      7.07 o
  -1   9   1       77.91       90.09     10.44 o
   1   9   1       72.87       61.28      9.60 o
   3   9   1        2.36       19.22      7.77 o
   5   9   1       12.44       14.70      8.03 o
   7   9   1       27.36       46.47     12.46 o
   9   9   1        0.08       14.58     10.71 o
  11   9   1       23.76       30.30     12.37 o
  -8  10   1       62.40       68.47     16.08 o
  -6  10   1        1.83        5.53     14.94 o
  -4  10   1       43.17       61.78     10.93 o
  -2  10   1      144.58      119.11     12.01 o
   0  10   1      131.96      154.30     13.13 o
   2  10   1       74.16       92.66     14.36 o
   4  10   1        1.63       30.16      9.33 o
   6  10   1       12.91       20.47     10.68 o
   8  10   1       22.43       41.20     14.02 o
  -5  11   1       10.55       32.68     16.15 o
  -3  11   1       21.77       23.41     12.27 o
  -1  11   1       11.13       60.15     11.25 o
   1  11   1       80.60      104.64     17.01 o
   3  11   1       33.18       50.68     13.65 o
 -20   0   2       57.36       35.24     18.65 o
 -18   0   2       25.51       48.31     17.37 o
 -16   0   2      543.92      535.11     32.15 o
 -14   0   2       52.50       54.44     11.04 o
 -12   0   2      155.27      151.12     13.17 o
 -10   0   2    18499.62    20083.63    297.16 o
  -8   0   2     1031.49      837.27     19.00 o
  -6   0   2      559.48      620.28     14.89 o
  -4   0   2    21556.79    23045.88    396.56 o
  -2   0   2     1421.36     1391.56     41.57 o
   2   0   2     9140.59     8670.34    127.02 o
   4   0   2   108563.02   120229.66   1907.86 o
   6   0   2     1682.81     1616.56     49.99 o
   8   0   2      786.78      730.18     17.17 o
  10   0   2     1324.69     1334.68     27.76 o
  12   0   2      680.56      675.53     23.76 o
  14   0   2      522.36      470.71     29.37 o
  16   0   2      855.42      894.11     41.35 o
  18   0   2       77.63       40.47     17.66 o
  20   0   2       29.98       18.29     16.07 o
 -21   1   2       54.59       84.69     33.93 o
 -19   1   2       66.32       72.78     21.90 o
 -17   1   2        8.40        2.31      9.44 o
 -15   1   2      197.02      207.06     13.42 o
 -13   1   2      243.64      246.27     11.60 o
 -11   1   2     4375.24     4552.25    112.47 o
  -9   1   2        4.60       25.53      8.80 o
  -7   1   2       18.54       39.22      3.10 o
  -5   1   2    10920.02    11213.73    117.32 o
  -3   1   2    25762.08    26615.62    272.83 o
  -1   1   2      293.67      238.04      4.35 o
   1   1   2     7674.85     7993.95     82.88 o
   3   1   2   110807.15   122341.51   1244.05 o
   5   1   2     1587.86     1550.66     19.23 o
   9   1   2        1.97       23.80      5.66 o
  11   1   2      291.13      274.13     10.42 o
  13   1   2      141.20      142.37     10.97 o
  15   1   2      223.26      197.68     15.27 o
  17   1   2      210.90      227.81     17.80 o
  19   1   2       71.08       68.62     14.85 o
 -20   2   2        0.12       -2.12     12.78 o
 -18   2   2        5.12        5.17     11.03 o
 -16   2   2       54.94       79.65     12.49 o
 -14   2   2       14.04       -4.95      7.09 o
 -12   2   2       95.29       75.67      7.14 o
 -10   2   2      531.11      628.26     14.09 o
  -8   2   2     2266.87     2263.47     28.56 o
  -6   2   2    17799.56    19453.63    201.89 o
  -4   2   2     1074.13      969.03     13.40 o
  -2   2   2    38150.25    37947.90    413.91 o
   0   2   2   102214.63   107311.91   1169.61 o
   2   2   2      206.14      232.94      6.15 o
   4   2   2       27.57       54.30      3.46 o
   6   2   2     1419.07     1337.07     18.16 o
   8   2   2     3530.86     3720.48     53.45 o
  10   2   2       15.20       12.67      4.12 o
  12   2   2     1636.66     1759.55     30.97 o
  14   2   2      516.04      411.33     16.66 o
  16   2   2        3.15       12.67     11.40 o
  18   2   2       27.11       23.81     11.61 o
  20   2   2        1.61       -3.35     11.17 o
 -19   3   2       49.40       44.29     13.86 o
 -17   3   2        7.58       -7.35      9.85 o
 -15   3   2      461.84      439.07     20.51 o
 -13   3   2      102.33       95.29      9.32 o
 -11   3   2      209.21      207.94      9.42 o
  -9   3   2       40.94       60.86      5.99 o
  -7   3   2     3117.37     3148.88     37.87 o
  -5   3   2    11005.93    12026.16    127.03 o
  -3   3   2     1833.63     1966.12     24.03 o
  -1   3   2      113.04      151.21      4.95 o
   1   3   2      167.10      190.95      5.52 o
   3   3   2    20075.62    22152.36    228.80 o
   5   3   2       13.31       10.41      4.92 o
   7   3   2      492.36      568.43     11.57 o
   9   3   2     2425.23     2648.38     36.91 o
  11   3   2      677.87      671.05     16.13 o
  13   3   2     1919.15     1774.12     40.89 o
  15   3   2      128.82       96.73     13.11 o
  17   3   2       13.53       17.24     11.01 o
  19   3   2        0.05        6.69     12.01 o
 -20   4   2       66.17      101.97     19.95 o
 -18   4   2       70.24       92.78     15.10 o
 -16   4   2      269.40      252.32     16.33 o
 -14   4   2      821.16      867.16     25.00 o
 -12   4   2      460.28      443.87     13.71 o
 -10   4   2        4.35        8.94      5.22 o
  -8   4   2        1.46        4.25      3.78 o
  -6   4   2      921.44      879.46     14.71 o
  -4   4   2      492.23      364.83      8.48 o
  -2   4   2     9990.56    11127.74    117.67 o
   0   4   2     1845.00     2084.07     27.80 o
   2   4   2       26.93       27.81      3.20 o
   4   4   2     2078.96     2232.39     28.09 o
   6   4   2     3168.79     3423.76     41.15 o
   8   4   2     2284.82     2362.15     31.22 o
  10   4   2        6.05       10.67      5.53 o
  12   4   2     1100.08     1019.11     23.06 o
  14   4   2       11.29       -7.26      7.26 o
  16   4   2      395.39      372.96     21.21 o
  18   4   2        2.35       13.32     11.75 o
  20   4   2        3.99       -8.26     32.57 o
 -19   5   2        6.70       -5.88     20.53 o
 -17   5   2        3.71        5.81     11.20 o
 -15   5   2       72.62       57.19     13.21 o
 -13   5   2      359.16      406.32     15.85 o
 -11   5   2      169.90      178.18     10.09 o
  -9   5   2      253.15      247.55     10.40 o
  -7   5   2      301.77      293.19      9.64 o
  -5   5   2      268.68      335.20      8.82 o
  -3   5   2     2371.90     2229.83     31.11 o
  -1   5   2     1292.70     1365.86     24.10 o
   1   5   2      462.44      406.74     11.83 o
   3   5   2     1337.58     1232.82     25.65 o
   5   5   2      200.45      166.80      6.74 o
   7   5   2     3195.57     3296.79     49.45 o
   9   5   2      548.33      486.22     13.60 o
  11   5   2      740.76      693.92     18.98 o
  13   5   2      328.65      410.91     16.33 o
  15   5   2       61.13       64.67     11.34 o
  17   5   2       22.64       30.88     18.89 o
  19   5   2        1.59      -10.00     19.76 o
 -18   6   2       14.03       36.64     31.49 o
 -16   6   2       88.80       89.26     17.28 o
 -14   6   2       60.06       64.28     12.49 o
 -12   6   2       85.68       91.18     12.58 o
 -10   6   2       35.27       33.41      8.38 o
  -8   6   2     3156.55     3122.08     54.10 o
  -6   6   2      443.48      477.72     14.55 o
  -4   6   2       36.85       33.43      6.43 o
  -2   6   2     3787.27     3880.80     79.75 o
   0   6   2      284.48      242.83     10.57 o
   2   6   2     1467.55     1421.76     26.31 o
   4   6   2     2300.72     2407.32     38.83 o
   6   6   2       85.12       79.57      8.02 o
   8   6   2     1530.90     1361.10     30.60 o
  10   6   2       37.14       47.92     10.54 o
  12   6   2      496.05      555.28     22.92 o
  14   6   2       16.38       37.94     10.86 o
  16   6   2      221.17      247.14     23.58 o
  18   6   2        0.13       -2.71     30.40 o
 -17   7   2        1.06        1.36     19.00 o
 -15   7   2        3.97       12.32     11.13 o
 -13   7   2        2.81       -1.14      9.48 o
 -11   7   2       10.98       21.04      9.95 o
  -9   7   2      605.87      544.94     19.82 o
  -7   7   2       12.52        1.78      6.83 o
  -5   7   2     1701.61     1711.94     34.91 o
  -3   7   2       41.68       27.61      7.14 o
  -1   7   2     7121.70     6853.01     93.34 o
   1   7   2     1652.52     1612.53     30.60 o
   3   7   2       30.88       19.30      7.07 o
   5   7   2      303.30      316.39     13.60 o
   7   7   2        4.71       14.30      6.67 o
   9   7   2     1000.75      969.36     32.24 o
  11   7   2       16.11       33.24     10.72 o
  13   7   2        4.54       14.36     14.58 o
  15   7   2        8.84       18.20     11.85 o
  17   7   2       12.57       22.53     32.03 o
 -14   8   2       88.43      145.11     19.45 o
 -12   8   2      128.06      155.54     16.97 o
 -10   8   2       64.23       59.66     11.69 o
  -8   8   2       32.80       41.44      9.44 o
  -6   8   2      866.79      885.62     25.62 o
  -4   8   2      114.37      121.12     11.06 o
  -2   8   2      934.14      987.71     24.04 o
   0   8   2      117.58      105.25     10.41 o
   2   8   2       33.29       45.41      8.30 o
   4   8   2       11.30       20.53      8.19 o
   6   8   2       27.10       28.40      8.46 o
   8   8   2        2.63       -3.17      8.29 o
  10   8   2        2.04        3.11      9.28 o
  12   8   2       32.15       40.44     12.02 o
  14   8   2       18.75       35.19     13.15 o
 -11   9   2      108.94      140.99     19.62 o
  -9   9   2       91.40      108.44     17.20 o
  -7   9   2       11.35       31.24     13.75 o
  -5   9   2      105.22      149.90     13.67 o
  -3   9   2      178.41      185.05     13.06 o
  -1   9   2      130.42      136.54     11.62 o
   1   9   2        2.58        8.78      7.28 o
   3   9   2      420.67      407.07     17.27 o
   5   9   2      668.72      658.70     20.75 o
   7   9   2        3.75       26.15      9.35 o
   9   9   2        7.00       13.67     10.91 o
  11   9   2       10.13       18.09     11.27 o
  13   9   2        2.48       18.46     28.50 o
  -8  10   2        2.28      -11.19     13.26 o
  -6  10   2      143.38      141.84     16.18 o
  -4  10   2      325.86      326.00     18.87 o
  -2  10   2        4.20       19.63      8.58 o
   0  10   2      105.72      128.83     12.18 o
   2  10   2      140.56      181.14     13.92 o
   4  10   2       21.23       31.90      9.50 o
   6  10   2      360.91      402.30     20.63 o
   8  10   2        2.93        7.02     12.23 o
  10  10   2      124.37      174.26     39.36 o
  -5  11   2       14.08       31.47     16.82 o
  -3  11   2        8.15        6.72     15.69 o
  -1  11   2      240.00      245.75     18.21 o
   1  11   2       43.42       75.23     11.75 o
   3  11   2      232.39      296.50     24.26 o
   5  11   2        1.06       -6.81     15.74 o
 -21   1   3        0.74      -26.60     26.60 o
 -19   1   3        9.73       29.44     12.85 o
 -17   1   3      270.54      246.98     18.18 o
 -15   1   3        3.48        7.12      7.43 o
 -13   1   3       29.18       28.30      6.82 o
 -11   1   3      774.49      738.08     28.23 o
  -9   1   3      522.57      460.28      9.45 o
  -7   1   3     1682.91     1477.62     19.28 o
  -5   1   3    18682.43    20060.59    221.40 o
  -3   1   3    15013.33    15544.84    160.50 o
  -1   1   3    37518.74    39480.95    430.28 o
   1   1   3    29430.53    30812.06    314.80 o
   3   1   3     1883.20     1610.35     18.93 o
   5   1   3      905.39      868.97     14.66 o
   7   1   3     1499.05     1478.26     19.58 o
   9   1   3      103.88       51.90      5.53 o
  11   1   3      742.42      617.15     16.35 o
  13   1   3       58.49       32.80      7.58 o
  15   1   3      125.22      109.07     12.83 o
  17   1   3        8.09        1.76      9.66 o
  19   1   3        2.36      -11.71     12.11 o
 -20   2   3       12.73        5.45     12.64 o
 -18   2   3       78.64       68.40     13.03 o
 -16   2   3      101.51      124.83     12.77 o
 -14   2   3       99.16      105.35     11.00 o
 -12   2   3       43.71       69.47      8.37 o
 -10   2   3     1235.46     1185.41     20.48 o
  -8   2   3      614.38      666.45     11.63 o
  -6   2   3     6023.19     6162.68     67.26 o
  -4   2   3      771.29      931.15     12.95 o
  -2   2   3    11135.66    10532.42    109.73 o
   0   2   3    99021.07   106518.31   1250.48 o
   2   2   3    19011.31    19247.71    198.16 o
   6   2   3     2591.83     2873.97     33.94 o
   8   2   3    12532.28    13353.27    141.45 o
  10   2   3        3.75        1.48      3.75 o
  12   2   3     2036.95     2007.36     34.03 o
  14   2   3      312.80      353.09     23.45 o
  16   2   3       31.16       31.82     10.96 o
  18   2   3        4.20       -9.51      9.51 o
  20   2   3       15.75       20.51     13.68 o
 -19   3   3        4.40       14.17     13.95 o
 -17   3   3       12.06       -3.16      9.38 o
 -15   3   3      799.93      784.73     26.73 o
 -13   3   3      429.92      431.23     17.17 o
 -11   3   3       71.58       44.46      6.17 o
  -9   3   3     2106.64     2211.31     31.98 o
  -7   3   3      796.47      841.77     14.05 o
  -5   3   3      224.81      279.41      7.88 o
  -3   3   3     2880.75     3212.16     39.14 o
  -1   3   3     1607.66     1769.58     24.50 o
   1   3   3     8268.87     8829.08    100.22 o
   3   3   3    20965.51    22778.97    235.16 o
   5   3   3      842.60      887.56     13.84 o
   7   3   3       30.20       75.72      4.97 o
   9   3   3     9578.88     9905.96    107.82 o
  11   3   3       50.62       66.23      7.60 o
  13   3   3       99.05       97.63      9.50 o
  15   3   3       51.38       39.25     11.03 o
  17   3   3       35.53       26.66     11.35 o
  19   3   3       97.17       81.82     15.20 o
 -20   4   3        1.23        3.77     15.03 o
 -18   4   3       18.76       26.95     12.74 o
 -16   4   3      124.48      164.81     14.32 o
 -14   4   3      193.55      220.80     14.41 o
 -12   4   3      115.85      127.65      9.01 o
 -10   4   3      720.93      703.28     16.31 o
  -8   4   3       73.28       75.65      5.46 o
  -6   4   3     1409.96     1336.23     19.55 o
  -4   4   3     1717.94     1883.87     24.85 o
  -2   4   3      375.20      282.49      7.37 o
   0   4   3     1300.27     1446.38     20.86 o
   4   4   3     2432.13     2594.20     31.79 o
   6   4   3       77.74      105.59      7.80 o
   8   4   3      681.75      690.57     13.62 o
  10   4   3       24.41       14.60      5.43 o
  12   4   3        3.65       14.31      7.34 o
  14   4   3       11.23       -5.53      6.91 o
  16   4   3      117.94      141.38     15.31 o
  18   4   3      134.77      156.58     17.64 o
  20   4   3        0.11       16.83     23.07 o
 -19   5   3       10.21        2.48     20.58 o
 -17   5   3       12.03        7.00     10.40 o
 -15   5   3       51.57       42.12     10.25 o
 -13   5   3      300.63      312.51     18.89 o
 -11   5   3      941.22      959.70     23.01 o
  -9   5   3      427.99      423.05     13.10 o
  -7   5   3      623.39      546.80     12.21 o
  -5   5   3      192.76      207.08      7.28 o
  -3   5   3      637.33      689.40     13.57 o
  -1   5   3      309.10      291.77     10.14 o
   1   5   3      218.06      165.82      7.04 o
   3   5   3     1545.57     1592.12     24.13 o
   5   5   3      171.46      183.66      8.36 o
   7   5   3        0.19       10.15      4.46 o
   9   5   3       90.05       56.81      6.92 o
  11   5   3      168.80      212.77     12.07 o
  13   5   3      227.13      240.22     13.32 o
  15   5   3        0.08        0.29      9.80 o
  17   5   3       49.90       39.10     20.19 o
  19   5   3        0.38      -26.74     26.74 o
 -18   6   3        1.84       13.03     32.30 o
 -16   6   3        0.36       21.59     13.24 o
 -14   6   3        3.32       -8.68      8.68 o
 -12   6   3     1101.33      961.75     30.27 o
 -10   6   3       61.95       56.32      9.12 o
  -8   6   3     1563.26     1483.17     36.48 o
  -6   6   3      261.97      256.55     11.48 o
  -4   6   3      244.32      283.96     11.55 o
  -2   6   3      235.27      198.11     10.52 o
   0   6   3      622.88      633.25     23.35 o
   2   6   3     1025.86      886.84     19.72 o
   4   6   3      424.73      345.88     17.17 o
   6   6   3     3020.82     2852.19     44.76 o
   8   6   3     3467.91     3083.57     53.46 o
  10   6   3       12.11        7.23      8.44 o
  12   6   3      323.60      284.70     18.48 o
  14   6   3      244.86      300.86     19.65 o
  16   6   3       10.06       16.53     19.57 o
  18   6   3       92.02      178.34     45.33 o
 -17   7   3       17.53       41.80     23.34 o
 -15   7   3       20.69       34.77     12.42 o
 -13   7   3       60.28       49.34     11.52 o
 -11   7   3        0.10       -0.37      8.77 o
  -9   7   3      357.79      369.52     18.24 o
  -7   7   3      420.12      378.99     19.82 o
  -5   7   3      896.37      810.90     20.55 o
  -3   7   3      782.04      742.88     19.30 o
  -1   7   3     1607.42     1422.41     28.46 o
   1   7   3     1841.99     1630.08     30.75 o
   3   7   3        0.24        4.01      6.47 o
   5   7   3      565.01      577.44     17.25 o
   7   7   3     1663.04     1524.50     30.19 o
   9   7   3     1090.64     1069.25     34.01 o
  11   7   3       89.49      115.11     14.17 o
  13   7   3      142.39      161.34     18.34 o
  15   7   3       37.03       37.61     12.80 o
 -14   8   3       31.07       37.09     15.09 o
 -12   8   3       75.52      113.02     17.32 o
 -10   8   3        7.62       -0.16      8.93 o
  -8   8   3       82.94       73.93     10.89 o
  -6   8   3      833.34      789.59     23.99 o
  -4   8   3       10.71       22.35      7.77 o
  -2   8   3       61.67       82.93      9.38 o
   0   8   3     2358.97     2187.84     39.33 o
   2   8   3      447.14      432.50     16.27 o
   4   8   3       40.93        6.63      7.08 o
   6   8   3       98.07       75.57      9.45 o
   8   8   3      424.53      355.25     20.36 o
  10   8   3       12.49       17.34      9.95 o
  12   8   3        2.53       17.41     12.59 o
  14   8   3        0.37       25.13     12.36 o
 -11   9   3       19.66       28.73     13.96 o
  -9   9   3        2.72       17.43     12.22 o
  -7   9   3      262.00      334.59     18.33 o
  -5   9   3       74.69       58.25     10.36 o
  -3   9   3      248.98      271.45     14.66 o
  -1   9   3      254.31      310.90     15.43 o
   1   9   3      626.94      642.78     26.77 o
   3   9   3       12.76        7.37      7.27 o
   5   9   3      376.26      433.36     18.03 o
   7   9   3      116.18      121.75     14.87 o
   9   9   3       40.01       42.27     11.76 o
  11   9   3       11.77       32.57     12.62 o
  13   9   3        0.22       16.83     26.87 o
  -8  10   3        8.53       14.56     12.67 o
  -6  10   3       64.66       70.53     13.57 o
  -4  10   3        0.00       13.92     10.36 o
  -2  10   3      328.33      324.19     18.82 o
   0  10   3       36.99       39.33      9.28 o
   2  10   3      465.44      520.64     20.31 o
   4  10   3       66.77      105.17     11.49 o
   6  10   3        0.21        6.47      9.98 o
   8  10   3       44.02       56.01     13.67 o
  10  10   3       19.73       36.40     24.43 o
  -5  11   3       12.29      -17.74     23.48 o
  -3  11   3      172.88      195.58     26.35 o
  -1  11   3        4.68       24.06      9.82 o
   1  11   3      122.57      175.55     17.35 o
   3  11   3        0.28       15.73     12.08 o
   5  11   3       87.77      122.42     36.37 o
 -20   0   4       33.10       63.73     23.48 o
 -18   0   4       77.49       29.81     34.07 o
 -16   0   4     1414.90     1451.36     54.11 o
 -14   0   4       21.44       15.88      9.04 o
 -12   0   4     1177.09     1325.92     36.01 o
 -10   0   4      309.03      301.21     11.39 o
  -8   0   4     1339.06     1329.94     42.47 o
  -6   0   4    33945.92    35563.66    515.82 o
  -4   0   4    28543.90    30880.02    447.59 o
  -2   0   4    10020.56    11006.13    160.94 o
   0   0   4     5049.57     5266.23     90.25 o
   2   0   4    24587.37    23678.54    483.71 o
   4   0   4    18087.38    18658.37    271.69 o
   6   0   4    18335.96    20183.47    294.99 o
   8   0   4    22298.53    22429.23    328.91 o
  10   0   4     2156.77     2316.12     42.19 o
  12   0   4      123.14      121.98     11.66 o
  14   0   4      267.32      297.23     23.97 o
  16   0   4      737.86      662.26     45.06 o
  18   0   4       27.68       37.81     16.23 o
  20   0   4       93.36      144.91     25.05 o
 -21   1   4       15.91       56.19     30.94 o
 -19   1   4       12.24       13.77     11.82 o
 -17   1   4        3.67       -0.02      9.40 o
 -15   1   4      211.13      189.71     13.10 o
 -13   1   4      963.13      906.82     21.07 o
 -11   1   4     1636.34     1545.83     33.99 o
  -9   1   4     2759.05     3057.07     40.05 o
  -7   1   4     1602.78     1716.05     23.95 o
  -5   1   4    17477.65    19184.49    211.98 o
  -3   1   4     3916.77     4333.26     46.56 o
  -1   1   4     1012.23      971.63     13.18 o
   1   1   4     9723.54    10254.96    106.02 o
   3   1   4    62323.66    66303.45    720.80 o
   5   1   4    32482.68    35362.41    362.14 o
   7   1   4       41.45       19.25      3.16 o
   9   1   4       49.66       52.62      4.40 o
  11   1   4     1225.42     1178.33     21.89 o
  13   1   4      261.01      223.86     12.45 o
  15   1   4      232.99      229.56     16.36 o
  17   1   4      287.55      269.08     18.92 o
  19   1   4       86.18      107.38     15.53 o
 -20   2   4        1.54      -12.25     12.25 o
 -18   2   4        6.70        5.20     11.21 o
 -16   2   4        1.15        4.43      8.34 o
 -14   2   4      131.87      112.41     11.09 o
 -12   2   4     3613.23     3650.06     49.42 o
 -10   2   4       10.68       14.14      4.95 o
  -8   2   4     1636.57     1548.41     23.39 o
  -6   2   4      295.11      220.55      7.73 o
  -4   2   4      539.65      535.91      8.93 o
  -2   2   4    16723.85    17123.21    176.58 o
   0   2   4    12384.21    11943.30    124.00 o
   2   2   4      589.71      633.28      9.49 o
   4   2   4    12160.49    12038.66    125.92 o
   6   2   4    16067.30    16499.20    172.16 o
   8   2   4      912.21      984.71     15.62 o
  10   2   4      318.70      307.47      8.98 o
  12   2   4      625.18      554.07     15.66 o
  14   2   4      176.70      150.68     14.04 o
  16   2   4      112.41      116.58     14.55 o
  18   2   4        0.00       -2.04     10.00 o
  20   2   4        5.90        5.14     12.77 o
 -19   3   4        0.01       -4.82     11.54 o
 -17   3   4        2.23        1.15      9.84 o
 -15   3   4      761.94      725.80     23.12 o
 -13   3   4     1666.79     1687.09     31.70 o
 -11   3   4        7.54       15.75      5.65 o
  -9   3   4      420.74      433.66     11.69 o
  -7   3   4      601.53      514.96     10.35 o
  -5   3   4       60.51       88.88      4.48 o
  -3   3   4     2008.46     1648.60     20.81 o
  -1   3   4     4379.89     4451.63     48.80 o
   1   3   4     8309.79     7793.41     89.11 o
   3   3   4    12378.39    12847.15    134.68 o
   5   3   4     8472.01     9149.67    104.82 o
   7   3   4     1089.66     1075.08     16.69 o
   9   3   4     1060.87      896.82     15.83 o
  11   3   4     1190.97     1086.63     28.70 o
  13   3   4      677.36      555.03     30.38 o
  15   3   4      557.44      532.22     23.18 o
  17   3   4       82.59       83.21     13.92 o
  19   3   4       84.78       83.33     15.19 o
 -20   4   4       10.54        8.37     15.62 o
 -18   4   4       49.74       49.42     14.12 o
 -16   4   4       50.24       54.25     10.82 o
 -14   4   4      199.22      195.01     13.94 o
 -12   4   4        0.14       -2.54      5.70 o
 -10   4   4     3059.05     3045.23     42.77 o
  -8   4   4     1305.83     1187.09     20.69 o
  -6   4   4        0.25        3.57      3.28 o
  -4   4   4       43.03       42.26      3.90 o
  -2   4   4    16204.66    15806.26    165.15 o
   0   4   4        3.07        1.10      2.77 o
   2   4   4    11444.33    12781.65    134.70 o
   6   4   4     3902.49     4204.87     49.22 o
   8   4   4     1146.50     1054.14     17.59 o
  10   4   4       82.29       80.10      8.04 o
  12   4   4     4163.90     3816.87     61.12 o
  14   4   4       81.49       94.46     10.29 o
  16   4   4        8.71        4.30     10.37 o
  18   4   4       33.33       50.33     17.31 o
  20   4   4        5.97        9.50     21.99 o
 -19   5   4        4.92       32.01     22.33 o
 -17   5   4        5.36        5.15      9.70 o
 -15   5   4        9.22       23.80      9.63 o
 -13   5   4       32.29       43.61      8.83 o
 -11   5   4     1477.11     1443.79     26.24 o
  -9   5   4     2109.12     2050.22     31.85 o
  -7   5   4     2702.25     2781.42     35.95 o
  -5   5   4     1344.84     1333.29     19.98 o
  -3   5   4      214.08      208.60      7.75 o
  -1   5   4      509.48      522.89     11.08 o
   1   5   4       35.46       28.64      4.01 o
   3   5   4      365.64      323.68     10.88 o
   5   5   4     1727.70     1790.26     24.90 o
   7   5   4     2569.23     2511.51     33.20 o
   9   5   4      349.45      291.31     10.99 o
  11   5   4     1494.65     1489.39     32.33 o
  13   5   4      111.11      127.35     11.12 o
  15   5   4        8.78       14.66      8.87 o
  17   5   4       35.38       49.76     15.51 o
  19   5   4        8.51      -14.54     36.37 o
 -16   6   4        0.06       -6.04     11.70 o
 -14   6   4        2.79       -5.35      9.22 o
 -12   6   4      269.42      315.31     18.99 o
 -10   6   4       36.85       48.47      8.90 o
  -8   6   4      672.34      656.89     20.21 o
  -6   6   4      144.81      118.24      8.70 o
  -4   6   4        0.60        7.23     10.03 o
  -2   6   4      145.97       98.95      8.00 o
   0   6   4       33.95       32.95      6.02 o
   2   6   4      328.19      356.75     12.57 o
   4   6   4     1502.50     1304.80     36.28 o
   6   6   4        5.98       17.26      6.27 o
   8   6   4      323.74      284.76     16.53 o
  10   6   4        9.35        8.25      8.34 o
  12   6   4        5.01       13.55      9.29 o
  14   6   4      104.79      105.63     14.14 o
  16   6   4      104.07      146.29     26.09 o
  18   6   4       30.46       46.14     35.02 o
 -17   7   4       35.45       92.83     25.79 o
 -15   7   4       86.19       89.52     20.87 o
 -13   7   4       72.31       99.87     14.02 o
 -11   7   4      423.63      406.52     21.37 o
  -9   7   4        1.79        7.47      8.48 o
  -7   7   4      105.81      103.42     10.36 o
  -5   7   4      421.52      415.96     15.13 o
  -3   7   4        1.06       -0.69      5.90 o
  -1   7   4       82.84       94.42      9.43 o
   1   7   4     2034.10     1854.27     33.51 o
   3   7   4      902.16      804.54     20.32 o
   5   7   4      183.72      169.89     11.01 o
   7   7   4        0.15        9.94      7.44 o
   9   7   4      314.25      238.61     16.99 o
  11   7   4      429.15      394.73     21.20 o
  13   7   4       21.63       46.55     12.05 o
  15   7   4        1.43      -10.60     10.60 o
 -14   8   4       29.45       28.93     14.34 o
 -12   8   4        1.39        1.31     12.36 o
 -10   8   4        8.23       17.23     10.40 o
  -8   8   4      647.08      615.21     21.56 o
  -6   8   4      199.00      194.20     14.03 o
  -4   8   4      466.93      449.71     18.07 o
  -2   8   4      246.27      234.11     13.10 o
   0   8   4      495.58      419.64     16.35 o
   2   8   4      444.32      394.51     21.25 o
   4   8   4        6.21        8.81      7.11 o
   6   8   4       49.83       52.41     10.34 o
   8   8   4       45.19       43.08     10.75 o
  10   8   4       27.48       20.06     15.78 o
  12   8   4       15.29       10.08     10.69 o
  14   8   4       17.34       23.17     12.57 o
 -11   9   4       52.29       91.75     22.20 o
  -9   9   4        9.01       37.61     13.55 o
  -7   9   4        7.39       11.07      9.40 o
  -5   9   4       78.20       64.05     10.58 o
  -3   9   4      204.52      171.59     13.85 o
  -1   9   4       15.69       19.29      7.75 o
   1   9   4        0.35       19.87      8.58 o
   3   9   4        7.80        8.58      7.18 o
   5   9   4       23.11       44.20      9.04 o
   7   9   4      664.19      592.32     34.19 o
   9   9   4       55.19       57.40     12.74 o
  11   9   4       16.45       53.26     13.80 o
  13   9   4        4.59       23.62     28.77 o
  -8  10   4        9.85       26.05     13.54 o
  -6  10   4       27.69       45.03     17.64 o
  -4  10   4      237.39      252.77     19.79 o
  -2  10   4      193.86      218.79     16.49 o
   0  10   4       67.52       71.77     11.77 o
   2  10   4       28.96       41.55      9.20 o
   4  10   4       45.08       94.14     11.52 o
   6  10   4       28.12       38.91     10.94 o
   8  10   4       15.42       13.52     18.57 o
  10  10   4       47.76       66.30     28.91 o
  -5  11   4        4.34       16.01     19.00 o
  -3  11   4        1.88       16.19     15.44 o
  -1  11   4       66.60       60.00     12.84 o
   1  11   4       23.04       32.30     13.20 o
   3  11   4       24.45       35.86     13.92 o
   5  11   4        0.69       10.59     25.24 o
 -21   1   5       48.41      102.88     36.92 o
 -19   1   5        0.26      -11.02     11.02 o
 -17   1   5        1.66        4.96      9.23 o
 -15   1   5       21.44       45.10     11.02 o
 -13   1   5      882.51      904.05     21.17 o
 -11   1   5     1849.90     1809.82     39.28 o
  -9   1   5       34.82       41.45      4.67 o
  -7   1   5      302.25      310.97      8.44 o
  -5   1   5     1650.32     1511.41     24.64 o
  -3   1   5    14688.19    14926.06    154.29 o
  -1   1   5     7452.49     8646.61     89.82 o
   1   1   5     2430.96     2238.48     28.65 o
   3   1   5   192513.13   212149.36   2156.37 o
   5   1   5    14587.45    14975.73    155.57 o
   7   1   5      475.20      374.11      7.95 o
   9   1   5      379.87      295.40     12.90 o
  11   1   5     1536.70     1574.39     22.90 o
  13   1   5      430.56      369.79     17.86 o
  15   1   5       41.66       51.00     10.77 o
  17   1   5      162.80      187.72     16.68 o
  19   1   5       19.44       39.05     12.71 o
 -20   2   5       62.30       73.42     15.67 o
 -18   2   5       89.43       74.72     14.23 o
 -16   2   5      127.68      101.74     11.94 o
 -14   2   5        0.38        5.11      7.61 o
 -12   2   5      162.16      173.99     10.20 o
 -10   2   5     5770.52     5787.01     71.22 o
  -8   2   5     1000.60     1140.21     18.87 o
  -6   2   5     8154.99     9066.05     96.79 o
  -4   2   5     8586.59     8620.95     91.28 o
   0   2   5     1096.01     1164.65     14.54 o
   2   2   5    10023.08    10947.78    114.19 o
   4   2   5      133.53      194.50      6.77 o
   6   2   5    11973.85    12643.25    133.13 o
   8   2   5     1482.90     1604.45     22.08 o
  10   2   5      269.75      229.29     12.70 o
  12   2   5     2146.87     2076.62     35.14 o
  14   2   5      976.94      949.57     28.82 o
  16   2   5      886.49      874.55     29.41 o
  18   2   5       38.27       42.49     13.60 o
  20   2   5        6.48       15.16     12.13 o
 -19   3   5       11.25        4.65     12.21 o
 -17   3   5      167.58      194.20     17.06 o
 -15   3   5       64.66       71.96     11.13 o
 -13   3   5      121.36      123.67     10.24 o
 -11   3   5     1765.02     1919.36     30.16 o
  -7   3   5     1182.72     1286.18     18.73 o
  -5   3   5       48.10       65.47      4.09 o
  -3   3   5      215.97      179.25      5.81 o
  -1   3   5      613.00      463.89      8.04 o
   1   3   5     7970.03     7737.41     82.27 o
   3   3   5    14284.59    14410.03    150.51 o
   5   3   5     6573.23     6534.44     71.57 o
   7   3   5     4875.19     4981.13     56.82 o
   9   3   5     1395.96     1223.44     19.43 o
  11   3   5      198.21      189.82     11.12 o
  13   3   5      379.23      317.48     14.63 o
  15   3   5      124.30      117.49     14.09 o
  17   3   5        0.09       -9.25      9.25 o
  19   3   5       31.21       31.11     13.87 o
 -20   4   5        0.07        5.47     18.80 o
 -18   4   5      123.05      147.01     17.30 o
 -16   4   5       44.85       53.30     10.82 o
 -14   4   5      199.76      232.54     20.21 o
 -12   4   5       44.30       46.80      7.22 o
 -10   4   5      305.77      326.15     11.43 o
  -8   4   5      526.59      540.17     13.11 o
  -6   4   5       12.87        1.65      3.34 o
  -4   4   5     1962.60     2161.77     27.41 o
  -2   4   5      179.22      152.53      6.94 o
   0   4   5      652.23      633.62     12.10 o
   2   4   5     4980.06     5061.39     61.04 o
   4   4   5      703.80      659.26     11.72 o
   6   4   5     6716.14     6476.94     72.45 o
   8   4   5       14.65       30.08      5.76 o
  10   4   5       24.21       21.73      6.22 o
  12   4   5      198.82      235.05     12.67 o
  14   4   5      558.13      514.95     17.67 o
  16   4   5      241.47      244.87     21.08 o
  18   4   5        7.34        2.59     12.34 o
  20   4   5        0.85       -2.17     20.63 o
 -19   5   5        0.93        7.90     20.53 o
 -17   5   5       76.65       92.63     15.70 o
 -15   5   5      497.06      512.04     20.98 o
 -13   5   5      123.89      122.45     10.58 o
 -11   5   5      256.12      280.19     11.93 o
  -9   5   5      116.06      137.07      8.66 o
  -7   5   5      104.19       53.22      5.91 o
  -5   5   5      383.37      394.56     12.32 o
  -3   5   5     1175.23     1080.18     18.38 o
  -1   5   5      569.68      632.16     19.33 o
   1   5   5      343.85      428.51     10.33 o
   3   5   5        1.40        4.70      3.57 o
   5   5   5     5654.68     5687.93     70.00 o
   7   5   5      208.12      237.27      8.70 o
   9   5   5      901.57      915.79     22.86 o
  11   5   5      297.93      304.46     13.50 o
  13   5   5      554.30      581.91     18.72 o
  15   5   5       74.29      102.69     12.24 o
  17   5   5      190.51      229.43     47.36 o
  19   5   5       11.96      -21.44     29.04 o
 -18   6   5      117.69       93.65     28.50 o
 -16   6   5       26.30       26.93     16.75 o
 -14   6   5      106.47      103.34     13.78 o
 -12   6   5       13.74       21.73     11.32 o
 -10   6   5      199.77      185.36     14.25 o
  -8   6   5        6.98       13.47      7.56 o
  -6   6   5      263.05      212.25     10.70 o
  -4   6   5     2176.45     2056.35     34.50 o
  -2   6   5      172.57      118.07      8.41 o
   0   6   5       82.68       75.14      7.20 o
   2   6   5      406.71      432.13     13.49 o
   4   6   5      182.52      200.74     10.43 o
   6   6   5     1819.02     1917.41     33.46 o
   8   6   5      813.80      778.70     19.62 o
  10   6   5     1571.68     1440.03     39.06 o
  12   6   5      312.44      335.20     19.48 o
  14   6   5       21.80       -0.75     14.57 o
  16   6   5      406.19      399.75     36.45 o
 -15   7   5      123.80      122.47     22.67 o
 -13   7   5        8.36        8.83     10.23 o
 -11   7   5      112.84      128.75     14.10 o
  -9   7   5      218.75      190.74     13.66 o
  -7   7   5       40.50       32.16      8.12 o
  -5   7   5       36.67       23.54      6.95 o
  -3   7   5      723.33      669.23     18.19 o
  -1   7   5      964.54      882.80     21.37 o
   1   7   5     1341.77     1160.55     26.50 o
   3   7   5      342.19      364.47     14.16 o
   5   7   5      442.82      383.46     23.53 o
   7   7   5     1315.77     1156.41     25.42 o
   9   7   5        1.18       -3.35      8.34 o
  11   7   5        2.56       -7.26     14.14 o
  13   7   5        6.30       30.24     11.34 o
  15   7   5        3.72       22.55     12.31 o
 -14   8   5       13.75       18.02     14.21 o
 -12   8   5       24.50       19.61     17.86 o
 -10   8   5        1.15       22.73     10.07 o
  -8   8   5      377.65      461.71     23.70 o
  -6   8   5      351.94      324.22     16.72 o
  -4   8   5     1387.21     1395.29     29.47 o
  -2   8   5      119.34      122.70     10.72 o
   0   8   5      586.19      590.46     18.31 o
   2   8   5      234.36      198.53     12.28 o
   4   8   5      289.34      286.31     14.06 o
   6   8   5      186.36      216.83     13.03 o
   8   8   5      174.62      119.94     14.11 o
  10   8   5       19.71       21.13     10.73 o
  12   8   5       25.97       66.91     13.86 o
  14   8   5        1.65       10.82     11.43 o
 -11   9   5       39.75       37.80     15.82 o
  -9   9   5       37.59       35.40     10.96 o
  -7   9   5        2.57        3.56      9.22 o
  -5   9   5      307.16      380.18     22.33 o
  -3   9   5      153.15      169.63     13.90 o
  -1   9   5       50.32       56.96      9.36 o
   1   9   5      508.71      511.72     18.69 o
   3   9   5       28.53        8.84      7.60 o
   5   9   5      288.24      292.14     15.51 o
   7   9   5       94.81       83.89     13.23 o
   9   9   5       56.34       59.54     18.34 o
  11   9   5        9.82        2.68     14.07 o
  13   9   5      157.92      202.77     43.16 o
  -8  10   5        0.92        1.47     14.10 o
  -6  10   5      122.50      140.54     17.13 o
  -4  10   5        7.36       31.34     15.55 o
  -2  10   5       44.12       60.59     12.47 o
   0  10   5       77.59       76.14     13.15 o
   2  10   5       75.77       90.36     13.52 o
   4  10   5      146.64      191.49     14.41 o
   6  10   5        0.76      -11.69     11.69 o
   8  10   5       39.77       36.39     12.87 o
  10  10   5       58.91      126.00     25.60 o
  -5  11   5       30.86      105.86     25.52 o
  -3  11   5       63.77       75.98     31.35 o
  -1  11   5       88.02      112.47     26.94 o
   1  11   5       18.67       57.15     12.87 o
   3  11   5       19.77       39.45     13.86 o
   5  11   5       16.73       18.19     27.42 o
 -20   0   6       29.67       42.07     21.31 o
 -18   0   6       96.61       99.36     20.58 o
 -16   0   6      237.33      289.16     34.61 o
 -14   0   6     1054.94     1062.73     33.91 o
 -12   0   6      271.89      249.12     16.94 o
 -10   0   6     4462.88     4680.04    125.56 o
  -8   0   6     5549.38     6015.94     93.88 o
  -6   0   6    11366.67    12518.94    185.33 o
  -4   0   6      722.76      723.01     16.74 o
  -2   0   6    60028.81    64053.36    990.96 o
   0   0   6    63352.94    73632.08   1232.55 o
   2   0   6     5415.74     5080.17     87.95 o
   4   0   6     4745.82     3980.50     70.14 o
   6   0   6    13833.54    15795.24    232.32 o
   8   0   6       22.46        4.61      4.04 o
  10   0   6      272.60      303.97     13.67 o
  12   0   6       19.51       14.22      7.31 o
  14   0   6      918.52      850.97     37.48 o
  16   0   6       48.46       55.73     16.21 o
  18   0   6       20.18       15.33     16.31 o
  20   0   6      135.61      104.09     22.30 o
 -21   1   6       38.42       82.52     34.74 o
 -19   1   6       88.21       70.32     14.30 o
 -17   1   6       82.85       69.03     12.47 o
 -15   1   6      128.92      127.82     10.55 o
 -13   1   6     1886.61     1840.93     32.91 o
 -11   1   6      129.96      130.37     11.94 o
  -9   1   6     1445.34     1637.60     24.50 o
  -7   1   6      128.55       77.82      4.76 o
  -5   1   6    13908.72    14478.57    161.20 o
  -3   1   6    12341.75    12214.83    126.77 o
  -1   1   6    22828.70    24263.50    248.99 o
   1   1   6      159.97      166.60      3.99 o
   3   1   6      268.82      313.75     11.39 o
   5   1   6     6435.05     6879.02     78.35 o
   7   1   6     2749.94     2818.33     33.39 o
   9   1   6    14121.34    15191.93    160.29 o
  11   1   6      980.05      991.18     18.15 o
  13   1   6      167.85      193.44     13.98 o
  15   1   6     1133.22     1019.80     35.77 o
  17   1   6      134.95      121.12     15.42 o
  19   1   6        0.99        0.90     11.22 o
 -20   2   6       11.66       15.12     12.73 o
 -18   2   6       40.04       30.73     12.46 o
 -16   2   6      128.71      137.97     12.76 o
 -14   2   6        9.12        3.06     11.08 o
 -12   2   6      282.38      315.47     12.66 o
 -10   2   6      697.23      638.54     14.24 o
  -8   2   6      400.42      495.11     21.42 o
  -6   2   6    25028.02    27491.89    283.75 o
  -4   2   6     5665.67     6411.16     68.91 o
  -2   2   6    14040.69    14900.79    154.29 o
   0   2   6    34973.36    35792.62    391.69 o
   2   2   6    55283.86    56791.28    578.38 o
   4   2   6    32651.40    34431.81    353.06 o
   6   2   6     5375.76     6051.77     66.37 o
   8   2   6       22.60       13.22      7.97 o
  10   2   6     5167.53     5405.15     62.18 o
  12   2   6     2006.94     1807.27     31.91 o
  14   2   6      829.20      790.99     26.56 o
  16   2   6       37.90       36.17     11.50 o
  18   2   6        3.91        3.53     10.46 o
  20   2   6       16.75       10.17     11.70 o
 -19   3   6      106.47      128.13     16.78 o
 -17   3   6      483.75      497.26     21.10 o
 -15   3   6      226.47      237.57     15.41 o
 -13   3   6      309.74      369.55     14.65 o
 -11   3   6       18.03       19.01      5.78 o
  -9   3   6      929.85      807.20     16.22 o
  -7   3   6      898.95     1035.03     16.18 o
  -5   3   6     3133.42     3272.30     38.29 o
  -3   3   6       40.88       60.43      3.60 o
  -1   3   6    10533.04    10713.39    112.50 o
   1   3   6     3779.25     4148.90     46.04 o
   3   3   6        8.69        7.39      3.19 o
   5   3   6    13880.93    14688.20    154.26 o
   7   3   6      143.53      108.67      5.55 o
   9   3   6     1287.62     1196.51     21.30 o
  11   3   6      979.18      960.33     29.62 o
  13   3   6       34.47       58.58      8.66 o
  15   3   6      558.28      545.21     23.21 o
  17   3   6       77.63       86.54     14.17 o
  19   3   6       10.87       34.19     14.02 o
 -20   4   6        6.56       22.03     16.21 o
 -18   4   6        0.58        4.15     12.42 o
 -16   4   6       35.61       48.44     10.79 o
 -14   4   6      853.49      878.62     34.90 o
 -12   4   6       43.27       53.77      7.53 o
 -10   4   6      134.14      128.44      8.42 o
  -8   4   6     1305.75     1388.16     23.08 o
  -6   4   6     1400.99     1709.77     23.53 o
  -4   4   6        6.62       16.25      3.66 o
  -2   4   6      382.96      364.10      9.70 o
   0   4   6    16571.43    16849.74    188.83 o
   2   4   6     7359.61     7162.74     77.84 o
   4   4   6        0.07       -2.30      2.96 o
   6   4   6      909.56      956.21     16.07 o
   8   4   6     2185.94     1842.23     38.95 o
  10   4   6       32.41        2.57      5.87 o
  12   4   6     3104.61     3138.40     49.58 o
  14   4   6       61.26       76.39      9.76 o
  16   4   6       11.17       14.69     10.40 o
  18   4   6       28.94       26.82     12.73 o
  20   4   6        2.77      -12.21     21.44 o
 -19   5   6       20.80       29.86     30.40 o
 -17   5   6       54.06       66.54     16.47 o
 -15   5   6        0.46       -1.08      8.76 o
 -13   5   6        6.45       15.64      7.50 o
 -11   5   6      535.02      541.21     15.19 o
  -9   5   6      474.70      439.98     13.14 o
  -7   5   6      176.43      242.86      8.57 o
  -5   5   6       12.14       17.90      4.14 o
  -3   5   6     1945.09     1952.53     28.38 o
  -1   5   6      477.43      411.94     10.45 o
   1   5   6      437.09      569.27     15.35 o
   3   5   6      552.35      568.34     16.29 o
   5   5   6       11.49       20.97      5.53 o
   7   5   6      748.36      749.04     14.72 o
   9   5   6     3458.55     3208.65     44.73 o
  11   5   6      715.40      744.26     19.75 o
  13   5   6        2.41       -1.03      7.09 o
  15   5   6      204.87      240.81     18.18 o
  17   5   6       68.31       73.26     24.31 o
  19   5   6       14.78      -11.94     29.86 o
 -18   6   6       59.13       75.73     28.50 o
 -16   6   6        8.54       14.69     14.45 o
 -14   6   6        5.63       14.39      9.98 o
 -12   6   6      256.87      256.20     17.44 o
 -10   6   6       59.07       77.48      9.77 o
  -8   6   6     1428.34     1253.73     28.74 o
  -6   6   6      518.77      536.03     23.77 o
  -4   6   6      257.56      217.08     10.57 o
  -2   6   6     1103.94     1038.41     21.61 o
   0   6   6      375.38      336.72     12.12 o
   2   6   6        0.84       -0.30      4.91 o
   4   6   6     1803.90     1786.92     31.35 o
   6   6   6     4005.00     4027.95     58.93 o
   8   6   6      805.81      800.79     25.76 o
  10   6   6      230.16      262.61     16.71 o
  12   6   6       87.09       83.26     12.60 o
  14   6   6      136.44      131.26     15.22 o
  16   6   6       25.21       29.83     20.05 o
 -15   7   6        0.14       -7.59     14.17 o
 -13   7   6        3.25       24.81     12.47 o
 -11   7   6      716.57      694.66     26.68 o
  -9   7   6       14.84       -2.32      7.41 o
  -7   7   6      128.75      132.20     11.59 o
  -5   7   6      326.84      290.07     13.14 o
  -3   7   6       70.78       83.34     11.13 o
  -1   7   6      137.66      175.95     11.06 o
   1   7   6       73.32       71.01      8.69 o
   3   7   6        1.57       18.07      6.89 o
   5   7   6      525.95      495.76     15.98 o
   7   7   6       56.86       30.72      7.52 o
   9   7   6       15.00        7.24      9.13 o
  11   7   6       81.45       28.33     10.76 o
  13   7   6        0.01       -7.57      9.30 o
  15   7   6       60.24      133.51     16.67 o
 -14   8   6      111.76      108.76     18.67 o
 -12   8   6       19.29       21.74     12.84 o
 -10   8   6       45.01       80.29     12.58 o
  -8   8   6      815.09      785.57     41.91 o
  -6   8   6        0.84        5.52      9.71 o
  -4   8   6     2023.48     1870.82     35.70 o
  -2   8   6      985.49      917.72     22.74 o
   0   8   6      202.47      253.99     13.48 o
   2   8   6      610.94      604.13     18.41 o
   4   8   6      795.85      692.31     19.94 o
   6   8   6      433.71      451.17     19.56 o
   8   8   6        0.08        1.39      8.71 o
  10   8   6      552.68      489.14     24.10 o
  12   8   6       14.68       19.37     11.72 o
  14   8   6       41.94       52.22     14.32 o
 -11   9   6       23.58       38.83     14.07 o
  -9   9   6        9.10       12.39     10.18 o
  -7   9   6        6.01       26.61     10.96 o
  -5   9   6      226.90      216.71     17.59 o
  -3   9   6      233.29      209.76     15.12 o
  -1   9   6      221.89      224.31     13.91 o
   1   9   6      157.71      157.56     12.30 o
   3   9   6        9.53       -2.18      7.10 o
   5   9   6        7.43       22.88      8.81 o
   7   9   6       40.53       45.36     13.95 o
   9   9   6       71.10      113.93     18.90 o
  11   9   6        0.59        2.86     10.65 o
  -8  10   6        1.54        5.55     10.83 o
  -6  10   6        0.40       17.76     11.75 o
  -4  10   6      195.99      175.63     19.39 o
  -2  10   6      242.80      216.56     16.49 o
   0  10   6       64.78       66.85     11.54 o
   2  10   6       27.68       42.39     10.46 o
   4  10   6       30.40       39.99     10.47 o
   6  10   6      100.40      106.02     15.13 o
   8  10   6      112.60      168.08     18.57 o
  -3  11   6        4.84       20.93     16.29 o
  -1  11   6       52.74       55.31     13.74 o
   1  11   6      150.49      129.45     17.87 o
   3  11   6       42.03       56.40     14.99 o
 -21   1   7        2.86      -15.20     25.79 o
 -19   1   7        3.39       22.17     12.52 o
 -17   1   7      123.88      128.51     14.71 o
 -15   1   7       44.99       27.66      7.86 o
 -13   1   7      355.87      416.42     14.67 o
 -11   1   7       11.73        2.21      5.10 o
  -9   1   7      205.32      259.10      8.36 o
  -7   1   7     2642.77     2954.71     37.78 o
  -5   1   7     4547.11     4373.95     51.86 o
  -3   1   7    18787.49    20300.62    208.86 o
  -1   1   7     3700.81     2942.41     32.21 o
   1   1   7    69284.18    74213.29    755.40 o
   3   1   7     2383.89     2789.11     31.24 o
   5   1   7    19921.88    21513.77    222.15 o
   7   1   7     4244.50     3899.15     44.50 o
   9   1   7     9062.79     9765.76    105.28 o
  11   1   7      730.87      818.51     16.32 o
  13   1   7      700.94      593.81     18.64 o
  15   1   7     1040.80     1050.30     34.68 o
  17   1   7       46.48       37.43     11.89 o
  19   1   7       16.98        8.61     11.50 o
 -20   2   7       38.00       -6.59     11.99 o
 -18   2   7       66.30       65.85     13.49 o
 -16   2   7     1327.62     1316.31     32.37 o
 -14   2   7      912.42      886.51     23.90 o
 -12   2   7      221.39      225.99     11.31 o
 -10   2   7      242.46      261.03      9.40 o
  -8   2   7     6722.35     6852.30     81.37 o
  -6   2   7      176.63      173.79      8.61 o
  -4   2   7     4669.53     4768.90     52.29 o
  -2   2   7    21997.46    23297.74    239.63 o
   0   2   7     3900.20     3497.72     38.70 o
   2   2   7      995.56      969.24     24.64 o
   4   2   7    15656.57    15707.72    163.34 o
   6   2   7      252.74      305.55      9.40 o
   8   2   7      167.32      219.30      7.03 o
  10   2   7      874.44      855.13     24.56 o
  12   2   7      577.07      490.92     15.09 o
  14   2   7     1135.69     1102.13     33.73 o
  16   2   7      124.16       98.83     13.71 o
  18   2   7        0.06        6.40     10.58 o
  20   2   7        3.64       -3.18     10.28 o
 -19   3   7        0.67        0.20     11.71 o
 -17   3   7       97.93      104.08     16.30 o
 -15   3   7      134.70      136.37     12.71 o
 -13   3   7      167.25      192.48     11.65 o
 -11   3   7      852.69      789.32     17.27 o
  -9   3   7       17.18       13.96      4.70 o
  -7   3   7    16748.62    19112.23    199.95 o
  -5   3   7       62.87      109.14      4.93 o
  -3   3   7       40.62       11.31      2.82 o
  -1   3   7     3245.18     2813.15     32.48 o
   1   3   7     2790.76     2972.55     34.18 o
   3   3   7     1256.39     1215.80     16.75 o
   5   3   7      831.93      768.64     12.91 o
   7   3   7       51.90       56.21      4.62 o
   9   3   7     1804.18     1724.90     27.17 o
  11   3   7      475.96      498.30     22.97 o
  13   3   7     2271.73     2287.64     42.30 o
  15   3   7        0.18       -0.23      9.66 o
  17   3   7      101.95      125.45     15.19 o
  19   3   7       49.64       50.59     13.56 o
 -20   4   7        0.00        3.88     15.53 o
 -18   4   7       46.84       41.41     11.71 o
 -16   4   7      259.83      259.19     16.68 o
 -14   4   7       59.10       92.88     11.37 o
 -12   4   7      666.53      668.36     16.75 o
 -10   4   7     1281.67     1266.93     23.07 o
  -8   4   7      871.52      894.85     20.67 o
  -6   4   7      740.73      740.49     13.28 o
  -4   4   7       23.11       39.77      6.14 o
  -2   4   7     5169.54     5784.98     63.89 o
   0   4   7    11147.24    11605.64    132.10 o
   2   4   7      900.96     1098.83     15.95 o
   4   4   7     1907.18     2014.68     26.09 o
   6   4   7     8334.52     8586.00     93.88 o
   8   4   7     1184.27     1303.90     21.95 o
  10   4   7      269.48      212.20     10.62 o
  12   4   7     1792.82     1686.41     32.20 o
  14   4   7      205.86      198.28     16.69 o
  16   4   7      170.05      176.09     16.73 o
  18   4   7       97.12       87.54     15.35 o
  20   4   7       47.24       24.43     23.34 o
 -17   5   7        2.75        5.29     10.20 o
 -15   5   7      120.44      141.20     13.40 o
 -13   5   7      606.75      626.13     19.13 o
 -11   5   7      411.96      383.53     13.40 o
  -9   5   7       35.21       21.77      5.89 o
  -7   5   7      191.28      216.79      9.11 o
  -5   5   7      630.53      663.10     14.49 o
  -3   5   7     1516.78     1662.95     25.27 o
  -1   5   7       25.59       61.40      5.12 o
   1   5   7    20266.50    21474.74    240.75 o
   3   5   7      158.12      182.19      8.90 o
   5   5   7     7991.35     8447.92    107.45 o
   7   5   7      992.10      894.32     16.41 o
   9   5   7     1090.01      979.11     19.84 o
  11   5   7      510.11      517.07     16.61 o
  13   5   7        1.41        0.74      7.97 o
  15   5   7       73.07       84.36     13.54 o
  17   5   7       58.18       51.32     16.10 o
  19   5   7        0.20       14.66     30.94 o
 -18   6   7        9.83      -13.03     18.73 o
 -16   6   7        9.49       28.64     15.55 o
 -14   6   7       55.32       77.83     14.38 o
 -12   6   7      337.61      305.10     24.51 o
 -10   6   7     1547.71     1481.48     33.10 o
  -8   6   7        4.49       18.72      7.82 o
  -6   6   7       34.74       33.58      6.53 o
  -4   6   7     3095.21     3115.31     47.43 o
  -2   6   7      252.47      222.90     10.32 o
   0   6   7      298.00      348.45     12.44 o
   2   6   7        0.18        9.13      5.10 o
   4   6   7       15.12       18.06      6.00 o
   6   6   7     2822.52     2812.04     44.56 o
   8   6   7     2046.29     1830.88     41.17 o
  10   6   7      404.08      381.53     19.45 o
  12   6   7      133.89      117.30     13.61 o
  14   6   7        8.39        4.90      9.66 o
  16   6   7      119.99      160.50     34.20 o
 -15   7   7       37.02       53.58     18.59 o
 -13   7   7       44.69       61.63     14.00 o
 -11   7   7      324.22      323.12     19.22 o
  -9   7   7      729.46      674.21     21.87 o
  -7   7   7     1020.07      949.04     25.35 o
  -5   7   7     1563.82     1465.04     29.01 o
  -3   7   7        8.78       14.25      6.41 o
  -1   7   7      611.08      603.86     18.96 o
   1   7   7     1275.82     1245.07     25.90 o
   3   7   7     2910.02     2684.02     43.92 o
   5   7   7      493.96      451.93     15.65 o
   7   7   7       96.71      106.95      9.78 o
   9   7   7        5.05       12.36      9.36 o
  11   7   7       54.14       64.85     11.92 o
  13   7   7        0.63        4.08     10.32 o
  15   7   7       22.86       35.41     12.98 o
 -14   8   7       14.91       15.66     13.93 o
 -12   8   7        0.02       20.89     12.88 o
 -10   8   7       10.19       17.75      9.86 o
  -8   8   7        1.75       -1.13      8.61 o
  -6   8   7      921.54      881.64     37.38 o
  -4   8   7      103.46      111.52     10.49 o
  -2   8   7      307.89      290.48     17.34 o
   0   8   7      481.55      462.93     16.73 o
   2   8   7      182.76      183.85     11.92 o
   4   8   7       99.41       82.87      9.68 o
   6   8   7       35.54       52.89      8.59 o
   8   8   7      226.27      247.95     22.72 o
  10   8   7       37.76       49.41     12.05 o
  12   8   7       42.47       39.59     16.13 o
  14   8   7       10.84       32.58     13.16 o
 -11   9   7       20.44       23.02     15.81 o
  -9   9   7        3.46       -3.01      9.78 o
  -7   9   7        0.00       12.00      9.84 o
  -5   9   7       30.91       33.87     12.69 o
  -3   9   7      133.62      134.31     13.13 o
  -1   9   7      225.93      271.24     20.15 o
   1   9   7      624.54      601.55     19.74 o
   3   9   7        0.11       11.49      7.36 o
   5   9   7       16.34        5.53      7.63 o
   7   9   7        6.84       20.24     10.45 o
   9   9   7        1.77        9.23     10.55 o
  11   9   7       33.07       50.18     12.84 o
  -8  10   7       33.54       36.78     12.93 o
  -6  10   7      486.16      519.21     26.86 o
  -4  10   7       19.91        9.93     11.05 o
  -2  10   7        7.24       31.69     10.54 o
   0  10   7        0.89        3.66      8.82 o
   2  10   7        1.36       -1.45      9.33 o
   4  10   7      140.89      162.49     19.89 o
   6  10   7        0.13       25.55     14.03 o
   8  10   7       22.35       39.01     14.80 o
  -3  11   7       68.02       83.33     31.22 o
  -1  11   7       38.14       45.81     13.63 o
   1  11   7       14.14       15.20     21.24 o
   3  11   7       37.39       62.26     15.97 o
 -20   0   8        0.41       -2.33     17.35 o
 -18   0   8      344.32      305.63     29.17 o
 -16   0   8      161.34      180.39     18.77 o
 -14   0   8     1824.10     1709.77     45.66 o
 -12   0   8      535.03      581.33     22.82 o
 -10   0   8      300.77      342.45     16.01 o
  -8   0   8    14768.57    14740.39    219.27 o
  -6   0   8    16872.87    16687.50    245.32 o
  -4   0   8      313.36      265.67     16.08 o
  -2   0   8    89693.55    99589.02   1432.95 o
   2   0   8    80686.41    84109.48   1213.33 o
   4   0   8   113374.93   115819.41   1711.10 o
   6   0   8     2550.06     2890.02     47.44 o
   8   0   8     1818.40     2409.31     49.95 o
  10   0   8       36.21       16.35      6.86 o
  12   0   8      781.74      928.28     28.52 o
  14   0   8      555.36      440.65     28.59 o
  16   0   8      114.39      155.03     22.36 o
  18   0   8      547.83      531.60     36.65 o
  20   0   8        6.99       12.45     16.95 o
 -21   1   8      149.64      125.95     39.63 o
 -19   1   8      387.38      328.23     22.10 o
 -17   1   8        7.74       17.56     10.25 o
 -15   1   8      219.25      219.84     12.67 o
 -13   1   8      101.44       88.48      8.85 o
 -11   1   8     1098.56      970.61     20.51 o
  -9   1   8      221.78      194.37      7.52 o
  -7   1   8     5027.44     5470.46     65.16 o
  -5   1   8     6943.91     7147.98     82.04 o
  -3   1   8     2948.75     2526.94     28.64 o
  -1   1   8     5767.42     5556.93     63.06 o
   1   1   8    13192.52    13629.77    140.82 o
   3   1   8      561.34      612.59     10.39 o
   5   1   8     8780.01     9735.90    119.82 o
   7   1   8     6223.18     5827.41     64.15 o
   9   1   8       43.19       63.11      7.35 o
  11   1   8     1345.54     1274.90     21.59 o
  13   1   8      959.14      871.77     23.14 o
  15   1   8      555.84      530.59     22.46 o
  17   1   8        0.05       -8.83      8.83 o
  19   1   8        5.75       -2.30     11.01 o
 -20   2   8        1.54       -4.76     12.37 o
 -18   2   8        6.26        1.65     11.18 o
 -16   2   8        0.35       10.92      8.38 o
 -14   2   8        3.26       -0.31      7.00 o
 -12   2   8        8.61       17.20      6.92 o
 -10   2   8      882.22      899.27     17.42 o
  -8   2   8      824.34     1061.69     18.30 o
  -6   2   8    10938.40    10653.29    121.26 o
  -4   2   8      422.94      342.86      7.10 o
  -2   2   8     2865.51     2767.11     31.47 o
   0   2   8    21527.89    21191.58    218.06 o
   2   2   8      860.14      861.63     12.20 o
   4   2   8     1041.13      865.10     12.83 o
   6   2   8      218.47      190.62      6.09 o
   8   2   8     1057.43     1298.10     18.86 o
  10   2   8      605.77      635.44     14.24 o
  12   2   8      181.37      226.86     11.07 o
  14   2   8        6.32       13.14      9.52 o
  16   2   8      235.79      189.54     16.91 o
  18   2   8      197.26      211.04     19.00 o
  20   2   8        2.34       33.36     13.91 o
 -19   3   8        2.88       -5.96     11.90 o
 -17   3   8       46.94       82.67     12.26 o
 -15   3   8     2750.97     2714.77     60.73 o
 -13   3   8       58.76       36.97      8.07 o
 -11   3   8       21.34       20.12      5.72 o
  -9   3   8      259.03      254.63      9.42 o
  -7   3   8    10782.56    11455.45    122.49 o
  -5   3   8     3751.51     3894.29     44.83 o
  -3   3   8     6149.95     6415.04     69.60 o
  -1   3   8     2950.48     3051.00     35.01 o
   1   3   8     1447.92     1489.94     19.12 o
   3   3   8     3597.68     3719.92     42.39 o
   5   3   8     9438.98     9164.75     98.45 o
   7   3   8      972.16     1174.84     19.00 o
   9   3   8      663.96      660.09     21.92 o
  11   3   8     5299.62     5081.74     90.22 o
  13   3   8     1267.31     1320.83     27.96 o
  15   3   8      607.83      527.74     23.65 o
  17   3   8       85.29      119.58     14.93 o
  19   3   8       81.32      120.44     16.80 o
 -20   4   8        3.92       17.10     23.62 o
 -18   4   8       14.39       -6.53     16.81 o
 -16   4   8       15.59       10.43      9.55 o
 -14   4   8     1569.23     1466.74     33.57 o
 -12   4   8      434.39      431.40     13.92 o
 -10   4   8      192.64      179.58     10.98 o
  -8   4   8     2595.22     2749.06     38.37 o
  -6   4   8        2.94        7.29      3.60 o
  -4   4   8    16366.59    17374.65    182.08 o
  -2   4   8    17886.16    20021.65    208.30 o
   0   4   8     6173.17     6971.97     81.80 o
   2   4   8     1864.37     1787.16     23.48 o
   4   4   8     4803.88     4910.06     55.84 o
   6   4   8      343.06      340.33     12.65 o
   8   4   8       27.48       41.86      5.09 o
  10   4   8      255.63      249.06     10.29 o
  12   4   8       50.05       58.54      8.90 o
  14   4   8      487.70      460.93     19.03 o
  16   4   8       21.16        9.23     13.75 o
  18   4   8       39.89       52.36     13.68 o
 -17   5   8        0.19        9.49     11.12 o
 -15   5   8       10.80        5.29      8.76 o
 -13   5   8      200.23      237.22     13.77 o
 -11   5   8        1.47        8.48      6.21 o
  -9   5   8      186.81      195.64      9.66 o
  -7   5   8       46.44       28.41      5.50 o
  -5   5   8      241.74      213.26      7.74 o
  -3   5   8     2050.30     2024.60     29.35 o
  -1   5   8      137.71      189.70      7.53 o
   1   5   8       91.74       77.89      7.39 o
   3   5   8       85.47       90.91      6.08 o
   5   5   8     2069.03     2097.04     31.04 o
   7   5   8     2539.93     2262.75     33.44 o
   9   5   8      633.94      566.55     14.83 o
  11   5   8       10.18        9.00      6.95 o
  13   5   8      157.04      181.34     13.94 o
  15   5   8        2.79        8.94      9.80 o
  17   5   8        8.69       12.24     12.31 o
  19   5   8        4.10      -26.06     26.06 o
 -18   6   8       16.23       13.03     19.82 o
 -16   6   8       48.62       82.12     19.82 o
 -14   6   8       12.70        7.81     11.02 o
 -12   6   8      107.40      105.48     11.60 o
 -10   6   8       49.90       49.91      9.42 o
  -8   6   8      940.99      889.22     23.53 o
  -6   6   8        7.83       16.45      8.62 o
  -4   6   8     1664.93     1578.41     28.81 o
  -2   6   8      451.01      439.25     16.56 o
   0   6   8      282.84      244.23     10.87 o
   2   6   8       34.20       26.34      5.98 o
   4   6   8     1932.07     1721.21     30.64 o
   6   6   8        2.80       13.18      6.57 o
   8   6   8      844.91      680.66     25.00 o
  10   6   8     1768.48     1704.74     41.41 o
  12   6   8      394.21      432.97     21.65 o
  14   6   8      163.00      186.76     17.87 o
  16   6   8        3.89       12.73     14.09 o
 -15   7   8        7.30        9.55     15.43 o
 -13   7   8       83.15       81.92     15.42 o
 -11   7   8      360.14      295.49     18.72 o
  -9   7   8       34.05       28.04      9.76 o
  -7   7   8      385.31      358.37     16.58 o
  -5   7   8      552.78      537.39     24.05 o
  -3   7   8     1137.29     1050.47     37.23 o
  -1   7   8     4692.97     4549.15     66.21 o
   1   7   8      377.35      368.42     14.19 o
   3   7   8      860.41      857.24     21.10 o
   5   7   8     1818.86     1684.46     32.02 o
   7   7   8      939.22      870.57     28.25 o
   9   7   8       77.32      106.48     12.62 o
  11   7   8       15.55       19.01     10.00 o
  13   7   8        1.96       21.33     13.67 o
  15   7   8       58.85       66.62     20.12 o
 -14   8   8       18.77       23.67     18.32 o
 -12   8   8      448.92      381.63     26.61 o
 -10   8   8       20.92       13.87      9.52 o
  -8   8   8        8.56       19.75      9.28 o
  -6   8   8      334.01      340.12     19.59 o
  -4   8   8      573.56      565.90     20.62 o
  -2   8   8      252.62      247.55     13.27 o
   0   8   8      849.16      856.96     22.10 o
   2   8   8      103.51      109.15     10.22 o
   4   8   8        8.27       32.69      7.95 o
   6   8   8        3.97        0.99      7.54 o
   8   8   8        6.61       -8.70     12.16 o
  10   8   8       73.20       68.43     12.84 o
  12   8   8        1.09       -8.05     10.15 o
  14   8   8       25.34       33.62     15.75 o
 -11   9   8        9.52        4.66     12.48 o
  -9   9   8       53.16       54.40     12.67 o
  -7   9   8        0.50       -7.17     14.74 o
  -5   9   8       10.00       19.25     10.10 o
  -3   9   8      203.31      181.27     14.29 o
  -1   9   8       45.35       60.48     11.63 o
   1   9   8        5.44       28.71      9.24 o
   3   9   8       41.75       36.87      8.79 o
   5   9   8      139.43      155.10     12.59 o
   7   9   8       23.27       38.60     11.46 o
   9   9   8      273.21      310.74     21.50 o
  11   9   8        0.06        6.86     18.26 o
  -8  10   8        6.52        4.68     12.91 o
  -6  10   8       13.49       56.62     17.51 o
  -4  10   8       57.05       59.06     13.33 o
  -2  10   8       56.81       62.56     11.79 o
   0  10   8       42.43       45.28     12.12 o
   2  10   8        7.63        5.52      9.00 o
   4  10   8       63.18       80.59     12.83 o
   6  10   8      145.01      158.94     20.76 o
   8  10   8      134.52      147.58     27.14 o
  -1  11   8      110.21      111.59     19.22 o
   1  11   8        2.29      -11.95     11.95 o
   3  11   8       45.22      101.37     16.72 o
 -21   1   9       69.79       67.59     33.39 o
 -19   1   9      101.88       95.39     15.48 o
 -17   1   9      146.18      156.74     13.91 o
 -15   1   9       79.21       83.32      9.66 o
 -13   1   9      118.60      112.51      9.59 o
 -11   1   9      235.34      236.02     10.72 o
  -9   1   9     2417.56     2153.63     30.36 o
  -7   1   9     7389.89     7696.39     89.49 o
  -5   1   9     1972.25     2132.68     27.77 o
  -3   1   9    49670.67    51256.86    523.11 o
  -1   1   9   111226.79   118337.67   1387.17 o
   1   1   9      160.55      274.19      6.81 o
   3   1   9    42551.27    44872.25    490.72 o
   5   1   9     2458.13     2782.83     35.00 o
   7   1   9     7613.44     6984.20     76.02 o
   9   1   9      384.30      382.95      9.07 o
  11   1   9      647.98      535.40     13.08 o
  13   1   9     1662.76     1557.37     32.58 o
  15   1   9      574.50      573.39     27.50 o
  17   1   9      280.03      332.69     20.79 o
  19   1   9        0.34       -6.71     10.42 o
 -20   2   9        0.67        2.26     12.94 o
 -18   2   9       57.84       68.41     13.96 o
 -16   2   9      307.60      367.08     21.10 o
 -14   2   9      446.84      437.66     15.97 o
 -12   2   9      347.88      326.53     13.02 o
 -10   2   9     1533.56     1592.57     25.35 o
  -8   2   9      142.66      117.50      8.61 o
  -6   2   9     1384.57     1273.38     29.70 o
  -4   2   9     1511.36     1347.85     17.64 o
  -2   2   9     1805.97     1865.23     22.38 o
   0   2   9     2623.00     2939.12     33.13 o
   2   2   9     2722.97     2803.62     32.06 o
   4   2   9     7723.78     9083.60     96.41 o
   6   2   9    18400.21    20418.99    212.24 o
   8   2   9      455.07      511.11     10.82 o
  10   2   9      139.58       68.77      7.40 o
  12   2   9      512.72      475.51     18.42 o
  14   2   9     1087.04      928.55     25.00 o
  16   2   9      177.64      207.50     20.06 o
  18   2   9        1.70        6.44     11.31 o
  20   2   9      272.70      369.67     24.74 o
 -19   3   9        4.53        8.30     17.87 o
 -17   3   9      112.68      130.01     13.73 o
 -15   3   9      132.98      152.84     13.47 o
 -13   3   9      382.14      428.04     15.66 o
 -11   3   9      232.20      237.62     10.24 o
  -9   3   9      624.66      562.64     15.75 o
  -7   3   9      291.67      340.56     21.78 o
  -5   3   9      274.53      327.31      8.03 o
  -3   3   9     3304.58     3916.10     44.33 o
  -1   3   9    11019.76    11811.37    124.03 o
   1   3   9      519.65      533.85     14.82 o
   3   3   9     7755.43     8427.34     90.34 o
   5   3   9     3781.64     3828.69     44.41 o
   9   3   9     2901.24     3184.66     43.06 o
  11   3   9      119.54      140.92     10.54 o
  13   3   9     1924.49     1779.06     37.20 o
  15   3   9      268.18      239.25     17.59 o
  17   3   9        2.76       30.81     12.81 o
  19   3   9       36.52       35.21     13.17 o
 -20   4   9       24.94        8.96     23.07 o
 -18   4   9      126.13      142.29     17.05 o
 -16   4   9       59.59       39.43     10.84 o
 -14   4   9      411.33      456.80     20.73 o
 -12   4   9      214.64      201.81     10.49 o
 -10   4   9     1211.85     1310.68     23.62 o
  -8   4   9     2394.50     2678.58     37.73 o
  -6   4   9     1691.04     1860.29     25.31 o
  -4   4   9    14365.23    15719.09    165.37 o
  -2   4   9      235.45      311.18      7.82 o
   0   4   9      819.19      871.86     13.52 o
   2   4   9      160.52      211.43     12.91 o
   4   4   9        0.69        8.49      3.97 o
   6   4   9       92.43      105.59      5.83 o
   8   4   9     2385.39     2268.73     30.54 o
  10   4   9     2114.23     2035.35     31.75 o
  12   4   9        0.22       -6.19      6.75 o
  14   4   9      197.54      160.61     13.35 o
  16   4   9       15.15       27.02     11.03 o
  18   4   9       10.66       29.86     12.65 o
 -17   5   9        3.89        6.08     10.81 o
 -15   5   9       17.97       23.76      9.53 o
 -13   5   9        0.14       10.35      8.20 o
 -11   5   9     2001.51     1889.88     31.46 o
  -9   5   9      142.45      118.90      8.28 o
  -7   5   9     1741.74     1585.84     25.73 o
  -5   5   9     6781.25     6960.35    121.07 o
  -3   5   9      146.18      178.92      7.62 o
  -1   5   9     1793.00     2047.18     31.64 o
   1   5   9      303.82      323.67     12.29 o
   3   5   9        6.27       26.76      4.67 o
   5   5   9      237.64      288.75     10.03 o
   7   5   9     2133.59     1757.84     27.88 o
   9   5   9      315.13      294.64     11.29 o
  11   5   9     1494.60     1332.17     30.49 o
  13   5   9     1170.48     1280.71     32.01 o
  15   5   9       46.25       15.34     18.78 o
  17   5   9       78.12       84.05     17.49 o
  19   5   9       17.24        1.63     30.67 o
 -18   6   9        1.12        7.06     19.82 o
 -16   6   9        9.38        7.46     14.30 o
 -14   6   9       70.60       48.95     16.54 o
 -12   6   9      117.78      117.98     13.63 o
 -10   6   9     1126.16     1059.17     27.08 o
  -8   6   9     2820.85     2775.26     49.70 o
  -6   6   9      779.68      663.75     17.35 o
  -4   6   9        0.01        0.12      5.35 o
  -2   6   9        6.91        2.49      4.90 o
   0   6   9      310.41      328.32     12.21 o
   2   6   9      163.51      203.53     10.27 o
   4   6   9      136.60      128.72      9.00 o
   6   6   9     2374.46     2355.19     38.95 o
   8   6   9       83.45       87.68     10.21 o
  10   6   9       96.25       95.25     12.38 o
  12   6   9        6.55       16.58      9.73 o
  14   6   9       21.53       26.68     13.81 o
  16   6   9       10.86       22.17     18.46 o
 -15   7   9      100.91      101.49     21.70 o
 -13   7   9       32.28       24.76     14.86 o
 -11   7   9       42.51       34.11     10.45 o
  -9   7   9      722.18      626.35     29.85 o
  -7   7   9      105.24      111.52     12.73 o
  -5   7   9      552.30      580.12     17.37 o
  -3   7   9     1792.54     1533.70     29.86 o
  -1   7   9       19.44       33.12      7.41 o
   1   7   9     1407.74     1292.97     29.50 o
   3   7   9      154.60      175.09     11.11 o
   5   7   9       29.49       31.58      7.38 o
   7   7   9      102.70      122.31     14.56 o
   9   7   9      595.54      581.66     29.83 o
  11   7   9      120.57      134.73     15.23 o
  13   7   9      118.74      147.05     15.98 o
  15   7   9        4.62        3.44     14.70 o
 -14   8   9        2.65       19.03     15.97 o
 -12   8   9       80.84       75.74     24.44 o
 -10   8   9        1.28        0.46      9.48 o
  -8   8   9       87.64       79.73     12.45 o
  -6   8   9      310.50      301.26     18.81 o
  -4   8   9      216.15      195.66     13.83 o
  -2   8   9      437.47      401.10     17.91 o
   0   8   9      600.02      507.29     17.24 o
   2   8   9      527.93      497.39     17.29 o
   4   8   9     1988.23     1873.98     35.74 o
   6   8   9       47.48       75.54     10.62 o
   8   8   9       62.17       74.47     12.76 o
  10   8   9       55.58       84.46     17.58 o
  12   8   9       12.23       10.37     12.38 o
  14   8   9        1.88        6.82     11.62 o
 -11   9   9        3.15       -4.70     10.98 o
  -9   9   9      146.11      140.24     16.21 o
  -7   9   9       55.68       89.11     13.49 o
  -5   9   9       20.10       40.65     10.79 o
  -3   9   9      104.42      140.81     13.21 o
  -1   9   9       31.17       46.07      9.57 o
   1   9   9       25.79       44.42      9.99 o
   3   9   9       36.67       36.13      9.61 o
   5   9   9       36.16       35.57      9.89 o
   7   9   9        0.52       -7.66      9.25 o
   9   9   9       95.47      118.72     15.89 o
  11   9   9        4.48        9.18     11.26 o
  -8  10   9       37.12       93.12     20.17 o
  -6  10   9      115.84      148.75     17.44 o
  -4  10   9       50.36       43.40     12.66 o
  -2  10   9        0.04       -8.39      8.58 o
   0  10   9        0.17       10.27      9.38 o
   2  10   9       19.41       39.16      9.93 o
   4  10   9       50.01       51.42     12.90 o
   6  10   9       34.81       56.99     16.10 o
   8  10   9       39.95       61.25     38.95 o
  -1  11   9      147.59      163.58     21.23 o
   1  11   9       25.30       40.18     18.57 o
   3  11   9        1.52       24.50     17.03 o
 -20   0  10       14.08       18.97     29.32 o
 -18   0  10     1173.29     1308.43     54.51 o
 -16   0  10      440.61      450.13     24.60 o
 -14   0  10      251.67      240.46     17.86 o
 -12   0  10      284.70      292.10     26.99 o
 -10   0  10       68.66       76.25     10.00 o
  -8   0  10     2744.34     3073.90     51.61 o
  -6   0  10     2054.50     2128.11     36.53 o
  -4   0  10    13549.69    14341.64    210.76 o
  -2   0  10   242646.28   258478.92   3713.62 o
   0   0  10    26404.31    26395.29    382.53 o
   2   0  10   105337.54   118885.77   1710.38 o
   4   0  10    68491.02    68315.34    985.97 o
   6   0  10      353.34      405.88     10.76 o
   8   0  10     3005.14     3467.85     57.42 o
  10   0  10      676.12      583.01     20.86 o
  12   0  10     3685.08     3896.33     80.28 o
  14   0  10     1720.25     1754.67     74.65 o
  16   0  10       89.75       75.63     18.19 o
  18   0  10      197.19      184.47     56.60 o
  20   0  10      160.88      151.51     24.95 o
 -21   1  10       31.47       40.99     30.94 o
 -19   1  10       65.57       66.52     14.42 o
 -17   1  10      890.16      918.60     35.97 o
 -15   1  10       59.78       56.14      8.74 o
 -13   1  10        0.09        2.28      6.34 o
 -11   1  10      405.00      400.30     13.18 o
  -9   1  10      466.30      464.17     11.92 o
  -7   1  10    13704.54    14718.86    165.60 o
  -5   1  10     1993.56     1983.21     29.66 o
  -3   1  10     4931.29     4960.11     53.69 o
  -1   1  10      678.07      665.33     10.63 o
   1   1  10     8289.06     8757.66     91.73 o
   3   1  10        2.41       19.89      7.24 o
   5   1  10      632.45      542.04     23.19 o
   7   1  10     5156.19     5304.41     63.78 o
   9   1  10      310.05      326.13      8.19 o
  11   1  10      616.35      626.64     16.65 o
  13   1  10      224.16      221.21     12.90 o
  15   1  10      852.59      815.90     27.95 o
  17   1  10      231.90      205.08     17.69 o
  19   1  10      239.44      243.04     20.53 o
 -20   2  10      153.23      189.11     21.71 o
 -18   2  10      148.66      142.86     14.64 o
 -16   2  10      104.68      107.01     11.96 o
 -14   2  10       92.15       75.90      9.40 o
 -12   2  10       34.58       55.81      7.88 o
 -10   2  10      367.68      341.11     11.69 o
  -8   2  10    11226.10    11390.14    130.85 o
  -6   2  10     1271.20     1150.81     16.30 o
  -4   2  10     1265.86     1011.38     14.28 o
  -2   2  10     2025.60     1930.49     23.15 o
   0   2  10      483.63      454.58     11.55 o
   2   2  10       72.19       69.63      3.90 o
   4   2  10     6310.13     7377.59     79.22 o
   6   2  10     6071.04     6541.10     71.67 o
   8   2  10      742.90      589.73     11.20 o
  10   2  10      216.58      261.42     10.67 o
  12   2  10     6552.94     6301.98     94.82 o
  14   2  10      146.28      146.38     12.08 o
  16   2  10       39.58       33.04     11.43 o
  18   2  10        0.01        9.09     11.56 o
  20   2  10        0.05       28.76     12.98 o
 -19   3  10        0.72       -3.08     12.02 o
 -17   3  10       19.10       19.79      9.69 o
 -15   3  10        5.71        7.78      7.75 o
 -13   3  10     1841.47     1753.69     32.98 o
 -11   3  10        0.72        7.05      5.26 o
  -9   3  10       50.63       40.39      7.67 o
  -7   3  10     3568.12     3558.09     42.28 o
  -5   3  10     3744.89     4516.10     51.25 o
  -3   3  10     2545.29     2464.66     29.72 o
  -1   3  10       24.51       21.23      2.79 o
   1   3  10     5891.81     6119.81     66.51 o
   3   3  10       14.14       20.49      3.90 o
   5   3  10     3214.45     3168.52     37.68 o
   7   3  10        0.50       -0.96      3.14 o
   9   3  10     1089.43     1097.13     19.98 o
  11   3  10       37.17       30.15      7.47 o
  13   3  10     3434.47     3139.03     55.40 o
  15   3  10     1193.97     1133.51     34.44 o
  17   3  10        0.27       -0.79      9.97 o
  19   3  10        4.88       16.89     12.27 o
 -18   4  10       18.19       11.52     13.71 o
 -16   4  10       50.87       52.93     13.27 o
 -14   4  10        0.24       10.07      7.34 o
 -12   4  10       13.06       23.58      6.48 o
 -10   4  10       34.02       38.82      6.40 o
  -8   4  10      631.94      741.18     16.12 o
  -6   4  10     1863.76     1875.86     25.50 o
  -4   4  10       33.06       40.50      4.49 o
  -2   4  10      149.58      161.08      5.82 o
   0   4  10       53.39       41.38      3.77 o
   2   4  10    14300.86    16072.59    168.57 o
   4   4  10     1061.19      908.18     15.80 o
   6   4  10       56.00       24.50      4.18 o
   8   4  10      111.11      117.14      8.25 o
  10   4  10       21.79       30.87      6.24 o
  12   4  10     1585.00     1507.29     29.89 o
  14   4  10       48.21       52.38      9.97 o
  16   4  10      370.43      327.15     20.72 o
  18   4  10      197.84      196.86     22.67 o
 -19   5  10        3.93      -18.46     20.63 o
 -17   5  10       60.62       79.43     16.96 o
 -15   5  10       99.71       85.35     12.94 o
 -13   5  10        0.12       -6.25      6.25 o
 -11   5  10      302.29      339.92     12.99 o
  -9   5  10      174.44      181.24      9.43 o
  -7   5  10     1693.52     1699.26     27.10 o
  -5   5  10      189.63      168.53      8.13 o
  -3   5  10      371.69      319.51      9.73 o
  -1   5  10     4842.79     5182.47     63.93 o
   1   5  10      134.95      179.95      7.61 o
   3   5  10     1679.72     1649.08     25.44 o
   5   5  10      664.02      666.30     15.59 o
   7   5  10       68.22       83.52      6.92 o
   9   5  10      126.63      134.65      9.49 o
  11   5  10      798.86      782.88     22.94 o
  13   5  10      536.32      574.43     20.75 o
  15   5  10        3.68       -0.42     10.70 o
  17   5  10      120.99      119.15     19.65 o
 -18   6  10       26.21       41.80     26.06 o
 -16   6  10       25.41       13.94     30.94 o
 -14   6  10       18.78       -1.88     13.57 o
 -12   6  10     1551.00     1440.76     38.03 o
 -10   6  10      257.87      286.15     17.30 o
  -8   6  10      563.74      546.04     18.67 o
  -6   6  10       19.31       24.01      6.28 o
  -4   6  10      367.48      338.14     12.83 o
  -2   6  10       74.72       70.52      7.27 o
   0   6  10     1834.94     1850.58     31.86 o
   2   6  10     4110.86     4015.21     58.09 o
   4   6  10      535.75      463.39     15.63 o
   6   6  10       16.78       26.67      7.47 o
   8   6  10     2435.85     2427.07     46.21 o
  10   6  10     2017.21     1820.41     43.42 o
  12   6  10       50.76       58.45     11.39 o
  14   6  10       95.63      130.57     23.23 o
  16   6  10      205.27      182.69     26.90 o
 -15   7  10       20.35       54.90     35.56 o
 -13   7  10       12.79       13.39     11.33 o
 -11   7  10      198.10      227.94     17.38 o
  -9   7  10     1043.35      947.41     29.73 o
  -7   7  10       72.69       88.90     11.61 o
  -5   7  10       73.75       80.67      8.98 o
  -3   7  10     5056.56     4890.73     77.70 o
  -1   7  10     4769.91     4814.74     69.35 o
   1   7  10      379.96      338.22     14.97 o
   3   7  10       12.95       10.89      8.64 o
   5   7  10       12.87        6.03      6.18 o
   7   7  10        2.48        5.13      7.56 o
   9   7  10      505.37      437.37     21.39 o
  11   7  10      894.63      794.64     28.50 o
  13   7  10        7.88       22.51     11.40 o
  15   7  10       37.64       55.86     17.21 o
 -14   8  10        5.55       12.47     16.09 o
 -12   8  10        0.33        1.47     11.94 o
 -10   8  10       32.09       33.23     10.71 o
  -8   8  10        4.30       -6.17      9.13 o
  -6   8  10      206.81      238.50     23.39 o
  -4   8  10        0.12       -6.95      6.95 o
  -2   8  10      969.30      878.59     25.24 o
   0   8  10        5.86       20.03      8.37 o
   2   8  10      215.43      205.66     13.35 o
   4   8  10        7.24        9.32      7.14 o
   6   8  10      170.09      188.70     13.99 o
   8   8  10      522.86      472.56     23.35 o
  10   8  10      267.05      217.39     20.19 o
  12   8  10       58.87       57.54     16.34 o
  14   8  10       27.15       56.15     14.71 o
 -11   9  10        0.95        5.18     12.31 o
  -9   9  10       12.79       11.02     16.57 o
  -7   9  10        0.29        0.44     10.46 o
  -5   9  10      204.83      175.57     16.50 o
  -3   9  10       59.49       84.26     13.18 o
  -1   9  10       11.29       12.92      8.59 o
   1   9  10      467.16      471.05     20.49 o
   3   9  10       48.55       69.01     10.52 o
   5   9  10       32.52       45.52     11.84 o
   7   9  10        0.51        3.80     11.17 o
   9   9  10      213.30      213.38     23.69 o
  11   9  10       26.17       39.23     13.00 o
  -8  10  10       18.01       -6.24     23.07 o
  -6  10  10      116.23      131.51     24.06 o
  -4  10  10      201.91      293.46     21.33 o
  -2  10  10       50.62       60.90     12.02 o
   0  10  10        8.77        9.00      9.15 o
   2  10  10      213.84      216.57     16.63 o
   4  10  10       20.07       14.60     14.61 o
   6  10  10       50.46      127.17     18.87 o
   8  10  10      140.81      182.80     26.33 o
  -1  11  10       19.59        7.58     15.65 o
   1  11  10      260.08      279.28     22.37 o
   3  11  10        0.15        8.41     20.09 o
 -21   1  11        2.12       11.13     30.67 o
 -19   1  11       53.78       56.18     19.79 o
 -17   1  11       11.68       22.67      9.37 o
 -15   1  11        7.95       15.35      7.41 o
 -13   1  11      170.63      149.74     10.48 o
 -11   1  11     3062.82     3221.03     48.20 o
  -9   1  11      648.79      714.94     15.73 o
  -7   1  11     3569.62     3649.97     51.88 o
  -5   1  11     1082.74     1216.53     16.30 o
  -3   1  11    49019.91    51278.85    523.50 o
  -1   1  11      976.77      992.52     14.31 o
   1   1  11     2738.85     2291.56     26.34 o
   3   1  11    17395.34    17853.15    184.77 o
   5   1  11     9641.29     8616.70     98.69 o
   9   1  11       59.16       66.98      5.53 o
  11   1  11      238.45      228.07     10.44 o
  13   1  11       18.31        8.07      6.97 o
  15   1  11      271.27      290.37     18.78 o
  17   1  11        1.18        5.92     10.54 o
  19   1  11        2.04        3.20     10.72 o
 -20   2  11        0.16        2.67     12.49 o
 -18   2  11        0.14       -2.84      9.24 o
 -16   2  11        6.09       11.95      7.95 o
 -14   2  11      365.03      350.98     17.22 o
 -12   2  11      562.73      507.62     15.73 o
 -10   2  11      122.21      122.42      7.29 o
  -8   2  11      209.40      185.16      7.67 o
  -6   2  11     2863.27     2490.98     30.28 o
  -4   2  11     1209.02     1136.05     16.47 o
  -2   2  11     2696.10     3018.82     34.40 o
   0   2  11    11441.03    11849.16    123.81 o
   2   2  11      872.96     1020.35     14.10 o
   4   2  11     1570.91     1534.55     19.88 o
   6   2  11     5618.43     6508.20     71.40 o
   8   2  11      101.83      114.23      6.81 o
  10   2  11      121.68      147.33      7.72 o
  12   2  11     1293.27     1187.33     30.78 o
  14   2  11      265.39      223.04     13.73 o
  16   2  11        0.11        8.14     10.56 o
  18   2  11       14.63       30.39     12.40 o
  20   2  11       82.19      103.63     16.84 o
 -19   3  11       14.09        6.45     12.48 o
 -17   3  11      311.68      309.62     20.21 o
 -15   3  11        2.90       -6.95      6.95 o
 -13   3  11      143.81      169.77     11.37 o
 -11   3  11       54.20       42.25      6.53 o
  -9   3  11       26.46       17.67      5.10 o
  -7   3  11      629.65      652.58     13.20 o
  -5   3  11        2.98       15.57      3.71 o
  -3   3  11     1198.47     1245.83     17.25 o
  -1   3  11      330.31      376.67      7.66 o
   1   3  11     2236.07     2673.05     31.69 o
   3   3  11      652.24      603.95     10.73 o
   5   3  11      319.62      236.06      7.15 o
   7   3  11      358.47      258.87      7.71 o
   9   3  11      152.26      172.97      8.33 o
  11   3  11       11.95       11.15      5.20 o
  13   3  11        1.99        7.10      7.90 o
  15   3  11      255.66      218.82     16.02 o
  17   3  11      293.25      375.51     25.15 o
  19   3  11        6.48       -0.08     11.63 o
 -18   4  11        0.50       -2.79     12.00 o
 -16   4  11        0.62        2.58      9.32 o
 -14   4  11        3.65       26.49      8.04 o
 -12   4  11      130.22      148.85      9.59 o
 -10   4  11      199.33      185.56     10.38 o
  -8   4  11     4197.94     4160.95     58.26 o
  -6   4  11      490.89      647.51     12.52 o
  -4   4  11      562.00      693.74     12.65 o
  -2   4  11        1.98        3.58      2.91 o
   0   4  11     5046.54     5566.79     61.97 o
   2   4  11     5063.60     5265.20     59.09 o
   4   4  11      271.49      214.99      7.72 o
   6   4  11      404.17      386.56      9.81 o
   8   4  11     1973.48     1998.25     30.43 o
  10   4  11      165.83      159.46      8.92 o
  12   4  11     1330.23     1273.70     26.93 o
  14   4  11      517.58      513.79     22.75 o
  16   4  11      144.75      180.51     16.95 o
  18   4  11        0.26      -10.37     10.37 o
 -19   5  11       48.57       29.86     24.70 o
 -17   5  11       97.74      111.79     15.36 o
 -15   5  11        8.19       15.30     12.72 o
 -13   5  11       75.58       98.40      9.28 o
 -11   5  11       33.82       41.18      7.03 o
  -9   5  11        3.34        8.65      5.82 o
  -7   5  11     1597.69     1536.37     25.34 o
  -5   5  11      680.43      609.90     18.42 o
  -3   5  11       70.72       36.26      5.04 o
  -1   5  11     1316.24     1277.48     21.15 o
   1   5  11     2804.66     2787.76     37.90 o
   3   5  11      122.80      128.33      7.55 o
   5   5  11      708.39      761.43     17.52 o
   7   5  11      593.19      541.57     16.87 o
   9   5  11      528.28      483.43     15.12 o
  11   5  11     1213.47     1142.02     28.08 o
  13   5  11       42.14       41.96      9.72 o
  15   5  11       44.32       49.96     11.59 o
  17   5  11        0.12       -1.17     18.45 o
 -16   6  11       43.42       27.03     37.73 o
 -14   6  11        0.01      -12.48     12.48 o
 -12   6  11       15.15       16.80      9.45 o
 -10   6  11     1767.87     1591.54     39.28 o
  -8   6  11      885.47      778.17     33.25 o
  -6   6  11        4.50       22.07      6.99 o
  -4   6  11     3720.65     3699.08     54.57 o
  -2   6  11     2055.42     1887.78     32.42 o
   0   6  11     2147.70     2023.77     37.34 o
   2   6  11      148.72      185.01     10.01 o
   4   6  11       38.95       53.82      7.07 o
   6   6  11     2324.87     2120.27     37.12 o
   8   6  11       28.41       39.26      9.55 o
  10   6  11     1558.16     1490.99     38.30 o
  12   6  11       64.70       98.86     13.45 o
  14   6  11       43.94       28.43     13.39 o
  16   6  11       20.18       41.20     14.53 o
 -15   7  11        3.50       -8.94     11.67 o
 -13   7  11       12.05       25.56     12.55 o
 -11   7  11       58.29       65.70     11.78 o
  -9   7  11       25.87       38.42     10.11 o
  -7   7  11      499.04      483.53     22.40 o
  -5   7  11     1426.04     1256.87     29.56 o
  -3   7  11      241.55      316.88     13.73 o
  -1   7  11      519.23      503.96     15.97 o
   1   7  11      101.87       87.26      8.91 o
   3   7  11      298.22      223.48     11.98 o
   5   7  11      213.45      228.23     12.14 o
   7   7  11      600.40      565.24     19.96 o
   9   7  11      309.52      303.01     21.77 o
  11   7  11      365.22      379.14     29.33 o
  13   7  11       15.40       16.12     11.06 o
  15   7  11       57.28      118.40     20.55 o
 -14   8  11        9.84       -0.46     15.20 o
 -12   8  11       71.48       45.96     19.11 o
 -10   8  11       34.13       34.24     10.57 o
  -8   8  11       38.17       60.52     14.57 o
  -6   8  11      151.67      148.39     15.06 o
  -4   8  11        2.17        2.33      7.65 o
  -2   8  11     1004.41      892.99     25.29 o
   0   8  11      856.67      804.28     27.21 o
   2   8  11       39.22       45.09      8.24 o
   4   8  11       38.83       46.60      8.63 o
   6   8  11      297.22      322.04     20.29 o
   8   8  11        0.89       -1.22      9.33 o
  10   8  11       27.34       25.79     10.35 o
  12   8  11        9.41       37.27     12.60 o
  14   8  11       49.45      103.08     18.10 o
 -11   9  11        4.26       17.82     22.18 o
  -9   9  11        1.19        9.74     11.06 o
  -7   9  11        4.44       37.18     11.73 o
  -5   9  11       12.74       17.01     10.66 o
  -3   9  11       60.12      106.32     16.31 o
  -1   9  11        8.35       -2.53      7.76 o
   1   9  11      356.02      396.03     21.49 o
   3   9  11      176.13      215.39     15.54 o
   5   9  11      230.09      266.75     19.26 o
   7   9  11        9.36       16.03     12.26 o
   9   9  11       52.20       88.75     16.87 o
  11   9  11       31.78       26.08     14.61 o
  -8  10  11        2.57       40.17     20.36 o
  -6  10  11       15.07       15.52     13.56 o
  -4  10  11        0.35       20.94     13.27 o
  -2  10  11      106.29      127.99     14.16 o
   0  10  11        3.59        4.74      9.19 o
   2  10  11       59.26       89.79     14.17 o
   4  10  11        1.92       14.33     11.07 o
   6  10  11       23.29       76.17     17.17 o
   8  10  11       34.53       82.82     19.50 o
  -1  11  11        2.97      -27.69     27.69 o
   1  11  11        0.06        1.03     15.41 o
   3  11  11        1.06      -16.01     19.00 o
 -20   0  12       69.38       79.56     23.70 o
 -18   0  12      202.09      291.36     28.97 o
 -16   0  12       34.15       40.93     11.90 o
 -14   0  12        0.43       -8.50      8.50 o
 -12   0  12     1332.05     1302.08     53.30 o
 -10   0  12     2333.92     2330.51     52.18 o
  -8   0  12     3469.46     3680.56     60.71 o
  -6   0  12     5073.11     5501.52     85.52 o
  -4   0  12    13740.43    14352.48    211.27 o
  -2   0  12   244460.19   263466.22   3783.69 o
   0   0  12      349.97      375.47     10.18 o
   2   0  12    14979.19    15327.22    259.83 o
   4   0  12     1532.97     1837.71     38.57 o
   6   0  12      855.78      873.13     18.18 o
   8   0  12     7381.53     7288.09    112.56 o
  10   0  12     4787.60     4176.46    204.71 o
  12   0  12     6824.47     6289.41    147.50 o
  14   0  12     3696.35     3731.70    101.31 o
  16   0  12     1270.79     1186.76     49.99 o
  18   0  12      437.95      508.83     35.89 o
  20   0  12       12.16       35.68     18.01 o
 -21   1  12       17.13      -24.70     24.70 o
 -19   1  12        7.02        6.43     12.23 o
 -17   1  12      275.30      299.11     15.97 o
 -15   1  12       96.33      100.19     10.19 o
 -13   1  12       20.16       20.13      7.65 o
 -11   1  12      527.68      502.60     14.78 o
  -9   1  12     2838.68     2773.81     37.47 o
  -5   1  12      389.41      371.73      7.54 o
  -3   1  12     1152.57     1055.11     15.16 o
  -1   1  12     2482.64     2405.90     29.82 o
   1   1  12     1009.56      861.17     12.10 o
   3   1  12     2393.69     1906.68     22.96 o
   5   1  12       20.87        7.42      3.02 o
   7   1  12    14584.88    15709.29    177.06 o
   9   1  12     7066.93     7427.27     88.45 o
  11   1  12     1358.54     1341.60     25.56 o
  13   1  12       52.79       34.53      8.36 o
  15   1  12     3744.24     3632.17     73.90 o
  17   1  12      100.33      133.00     15.70 o
  19   1  12       50.93       59.46     13.86 o
 -20   2  12        8.09       -5.81     15.67 o
 -18   2  12       80.88      128.86     14.17 o
 -16   2  12      173.89      162.62     13.46 o
 -14   2  12     1277.24     1216.23     26.89 o
 -12   2  12        0.00       13.53      6.70 o
 -10   2  12      180.55      182.89      9.88 o
  -8   2  12     2702.85     2964.43     39.55 o
  -6   2  12     2372.53     2289.18     28.32 o
  -4   2  12     8456.30     8718.87     93.11 o
  -2   2  12       89.34       92.80      3.77 o
   0   2  12     4236.95     4220.39     46.61 o
   2   2  12      731.71      705.71     10.91 o
   4   2  12      648.44      698.03     11.28 o
   6   2  12     1374.01     1230.67     19.58 o
   8   2  12     1139.65     1313.36     21.47 o
  10   2  12     2651.41     2668.64     39.33 o
  12   2  12      185.95      200.54     13.31 o
  14   2  12      312.41      313.66     15.89 o
  16   2  12     1219.38     1043.45     36.64 o
  18   2  12      126.46      123.94     16.30 o
  20   2  12       31.50       71.39     27.96 o
 -19   3  12       19.86       13.08     11.97 o
 -17   3  12       94.36       69.06     14.61 o
 -15   3  12       70.65       79.05      9.88 o
 -13   3  12      523.62      491.96     17.10 o
 -11   3  12      848.07      784.18     17.44 o
  -9   3  12     1611.62     1514.60     24.81 o
  -7   3  12       27.71       29.56      3.84 o
  -5   3  12       58.07       82.18      4.88 o
  -3   3  12     5994.95     6258.19     68.52 o
  -1   3  12      779.27      881.53     13.20 o
   1   3  12     1363.65     1637.71     21.27 o
   3   3  12     1275.53     1107.76     17.48 o
   5   3  12    10597.83    11913.76    126.72 o
   7   3  12        5.62       20.05      3.66 o
   9   3  12        8.31        5.16      4.45 o
  11   3  12      945.58      941.24     19.34 o
  13   3  12       52.82       43.72      9.43 o
  15   3  12        0.00       11.99      8.84 o
  17   3  12      157.03      148.04     16.47 o
  19   3  12        0.13       -2.30     11.98 o
 -18   4  12       89.47       64.30     14.56 o
 -16   4  12      260.21      288.84     19.66 o
 -14   4  12        0.65       -4.10      7.16 o
 -12   4  12      258.40      246.89     11.45 o
 -10   4  12      447.12      396.76     12.79 o
  -8   4  12      408.08      460.93     14.99 o
  -6   4  12        4.10       30.46      4.35 o
  -4   4  12     3339.84     3441.64     41.08 o
  -2   4  12     1377.14     1209.96     17.65 o
   0   4  12    11216.12    12170.26    129.16 o
   2   4  12     6460.93     7640.25     89.39 o
   4   4  12     1819.11     1688.02     23.23 o
   6   4  12     2096.14     2178.41     28.98 o
   8   4  12       20.14       26.01      5.53 o
  10   4  12      600.24      603.96     15.41 o
  12   4  12      640.56      549.12     18.82 o
  14   4  12      288.19      266.00     15.85 o
  16   4  12       28.51       39.35     12.31 o
  18   4  12       15.85       14.98     12.54 o
 -17   5  12        0.11        5.09     12.20 o
 -15   5  12        2.13       12.10     10.38 o
 -13   5  12      610.64      585.04     23.65 o
 -11   5  12       23.30       13.54      6.30 o
  -9   5  12     1378.28     1293.10     28.87 o
  -7   5  12       72.51      110.43      7.55 o
  -5   5  12     1254.22     1285.94     21.79 o
  -3   5  12      318.47      334.18     11.59 o
  -1   5  12     2646.69     2783.69     37.86 o
   1   5  12       26.29       35.59      5.26 o
   3   5  12     2283.91     2430.39     34.36 o
   5   5  12     2490.97     2613.21     74.78 o
   7   5  12      146.31      143.88      9.10 o
   9   5  12      265.47      295.36     13.79 o
  11   5  12       76.51       82.74     11.07 o
  13   5  12       12.57       12.91     11.76 o
  15   5  12      161.64      131.09     14.96 o
  17   5  12        1.83        3.93     13.50 o
 -16   6  12       12.16       20.69     15.41 o
 -14   6  12       13.07       -7.47     12.56 o
 -12   6  12        0.42       -8.48      8.48 o
 -10   6  12        0.69       18.47      9.21 o
  -8   6  12     3603.15     3326.22     64.85 o
  -6   6  12       40.03       49.98     11.40 o
  -4   6  12     2161.86     2013.75     34.33 o
  -2   6  12     1977.91     1858.91     32.23 o
   0   6  12        5.96       13.46      6.33 o
   2   6  12      128.41      190.37     10.31 o
   4   6  12      210.27      270.39     11.86 o
   6   6  12      371.04      377.72     15.76 o
   8   6  12      409.84      416.67     16.99 o
  10   6  12      449.67      393.39     19.91 o
  12   6  12       88.61      110.57     13.40 o
  14   6  12       20.23       17.92     12.15 o
  16   6  12        3.27        1.02     15.91 o
 -15   7  12        6.78       -0.68     15.20 o
 -13   7  12        0.04       -0.50     10.52 o
 -11   7  12      400.45      421.30     21.87 o
  -9   7  12        7.74       16.53      9.15 o
  -7   7  12      393.77      424.26     34.56 o
  -5   7  12     2858.79     2633.08     48.61 o
  -3   7  12     1287.77     1353.05     39.42 o
  -1   7  12      521.14      581.36     17.30 o
   1   7  12     1144.29     1090.97     26.91 o
   3   7  12      200.25      190.89     11.53 o
   5   7  12        1.52        0.65      6.12 o
   7   7  12     2617.02     2340.71     49.36 o
   9   7  12        3.84       17.03     18.79 o
  11   7  12      133.40      146.84     15.57 o
  13   7  12       80.70      117.07     15.30 o
  15   7  12       92.45      150.98     21.38 o
 -14   8  12        7.90        2.99     25.79 o
 -12   8  12        0.49       -6.99     11.01 o
 -10   8  12      137.44      191.29     17.36 o
  -8   8  12      228.42      248.22     19.16 o
  -6   8  12       95.95       95.22     12.81 o
  -4   8  12      131.38      146.50     21.60 o
  -2   8  12     1681.35     1576.03     35.56 o
   0   8  12      199.29      201.45     13.90 o
   2   8  12      346.87      342.73     16.86 o
   4   8  12     1075.67     1018.61     27.35 o
   6   8  12      406.73      460.40     19.68 o
   8   8  12       73.99       81.43     13.87 o
  10   8  12      220.43      275.89     27.23 o
  12   8  12        1.70       18.55     12.00 o
  14   8  12      108.90      128.76     26.10 o
 -11   9  12        4.60       -8.50     18.01 o
  -9   9  12       35.29       42.47     15.21 o
  -7   9  12      148.18      202.44     18.10 o
  -5   9  12       54.46       39.37     11.16 o
  -3   9  12       63.18       93.20     12.22 o
  -1   9  12       29.94       22.05      8.82 o
   1   9  12       74.53       58.49     10.52 o
   3   9  12        7.01       -1.10      7.74 o
   5   9  12      133.30      160.59     16.34 o
   7   9  12        3.52        6.99     16.17 o
   9   9  12       82.61       92.65     16.69 o
  11   9  12      203.59      261.64     24.87 o
  -8  10  12       62.67       76.27     25.52 o
  -6  10  12       71.15       75.60     18.06 o
  -4  10  12        6.82        9.27     10.32 o
  -2  10  12       18.67       34.18     10.51 o
   0  10  12        0.38       -8.03      8.36 o
   2  10  12       24.03       34.68     10.29 o
   4  10  12      443.02      496.51     26.01 o
   6  10  12       20.84       42.67     15.71 o
   8  10  12        2.54       26.87     27.42 o
  -1  11  12      129.65      122.84     23.11 o
   1  11  12      209.43      315.82     32.35 o
 -21   1  13        3.30      -26.60     26.87 o
 -19   1  13      155.96      178.58     18.56 o
 -17   1  13        2.78       10.65      8.01 o
 -15   1  13        1.07       -4.01      6.81 o
 -13   1  13      558.07      503.22     16.46 o
 -11   1  13      922.42      822.88     25.13 o
  -9   1  13      163.32      222.71      8.28 o
  -7   1  13     7484.70     7538.98     88.20 o
  -5   1  13       58.22       59.50      3.53 o
  -3   1  13     5329.29     6595.92     70.75 o
  -1   1  13     2053.44     2221.92     28.06 o
   1   1  13    36760.26    37610.36    384.92 o
   3   1  13     1571.45     1432.01     18.33 o
   5   1  13      970.60      885.66     14.65 o
   7   1  13    11245.66    11894.26    135.81 o
   9   1  13     2583.91     2584.27     35.75 o
  11   1  13      217.08      228.24     10.77 o
  13   1  13      332.47      336.54     15.35 o
  15   1  13        5.81       22.74     10.56 o
  17   1  13       31.01       21.67     17.20 o
  19   1  13       16.64       36.77     12.31 o
 -20   2  13        0.52      -11.23     11.23 o
 -18   2  13      823.51      837.15     39.14 o
 -16   2  13       70.68       92.96     10.61 o
 -14   2  13        0.03       22.19      7.63 o
 -12   2  13       26.76       15.87      7.03 o
 -10   2  13       27.71       18.92      5.22 o
  -8   2  13     1217.79     1478.21     23.43 o
  -6   2  13      312.58      395.10      8.58 o
  -4   2  13     2830.71     3195.33     37.12 o
  -2   2  13     3111.37     3131.47     35.88 o
   0   2  13      872.06      922.57     13.00 o
   2   2  13     1519.15     1319.85     17.46 o
   4   2  13      174.61      114.55      4.97 o
   6   2  13      270.47      267.90      8.28 o
   8   2  13      355.01      387.87     13.39 o
  10   2  13       90.15       69.83      6.44 o
  12   2  13      382.06      400.60     14.31 o
  14   2  13      227.72      213.61     20.31 o
  16   2  13      959.30      914.62     51.21 o
  18   2  13      121.52      155.77     17.37 o
  20   2  13       23.98       15.74     24.70 o
 -19   3  13      106.95      107.12     27.78 o
 -17   3  13       95.46       93.16     14.62 o
 -15   3  13       80.82       95.82     10.43 o
 -13   3  13        1.89        8.46      7.19 o
 -11   3  13       41.23       45.95      6.82 o
  -9   3  13      947.26      855.28     23.65 o
  -5   3  13     3568.23     3956.86     45.95 o
  -3   3  13      927.44      722.30     11.97 o
  -1   3  13      253.90      313.46      7.55 o
   1   3  13    15176.32    16599.55    173.24 o
   3   3  13     1011.82      997.64     15.15 o
   5   3  13        2.50       21.85      3.80 o
   7   3  13     1455.13     1444.06     23.12 o
   9   3  13       43.57       22.58      5.40 o
  11   3  13      363.86      293.34     13.79 o
  13   3  13      146.07      137.95     13.12 o
  15   3  13      200.91      190.89     14.45 o
  17   3  13       10.57        5.91     11.09 o
  19   3  13        0.93        7.14     11.67 o
 -18   4  13      362.47      419.63     24.30 o
 -16   4  13        6.32       34.09     11.70 o
 -14   4  13       81.28      107.03     10.76 o
 -12   4  13       21.23       18.19      6.42 o
 -10   4  13        0.81        4.04      5.59 o
  -8   4  13        2.55        2.77      4.67 o
  -6   4  13     1477.16     1495.78     21.84 o
  -4   4  13     1476.01     1530.46     21.66 o
  -2   4  13        3.35        7.64      3.31 o
   0   4  13       43.97       63.31      5.46 o
   2   4  13     8971.51    10128.88    115.98 o
   4   4  13      129.49      208.75      7.19 o
   6   4  13      217.94      227.00      8.00 o
   8   4  13      122.86      118.71      7.69 o
  10   4  13      501.99      491.05     14.31 o
  12   4  13      568.71      569.18     19.68 o
  14   4  13      307.27      379.17     18.09 o
  16   4  13       44.68       62.71     13.18 o
  18   4  13       17.72        5.28     11.39 o
 -17   5  13        7.59        4.29     18.89 o
 -15   5  13       47.73       33.97     11.43 o
 -13   5  13        1.23        5.40      8.32 o
 -11   5  13      124.78      123.38     10.15 o
  -9   5  13       76.13       61.95      7.35 o
  -7   5  13       97.81       81.67      6.92 o
  -5   5  13      417.47      515.59     13.13 o
  -3   5  13        1.45        5.99      4.13 o
  -1   5  13     1301.80     1334.82     21.83 o
   1   5  13       17.52       41.08      4.97 o
   3   5  13       77.52       62.47      6.06 o
   5   5  13     2473.46     2394.37     34.58 o
   7   5  13      223.54      177.94      9.88 o
   9   5  13       72.82       78.24      9.43 o
  11   5  13      144.79      148.53     12.00 o
  13   5  13      540.09      534.28     23.41 o
  15   5  13      278.95      299.65     19.92 o
  17   5  13       35.49       50.54     29.74 o
 -16   6  13       30.02       45.03     22.53 o
 -14   6  13      259.10      228.91     21.37 o
 -12   6  13       21.55       15.25      9.80 o
 -10   6  13      218.51      246.48     28.44 o
  -8   6  13       42.95       39.33      9.31 o
  -6   6  13      142.09       92.72     15.63 o
  -4   6  13     1898.85     1783.75     35.16 o
  -2   6  13      277.32      273.54     11.58 o
   0   6  13     1300.85     1290.49     25.05 o
   2   6  13      468.55      455.31     14.22 o
   4   6  13     1340.27     1326.22     26.09 o
   6   6  13     1128.85     1069.46     27.80 o
   8   6  13      101.85      115.77     10.82 o
  10   6  13       50.59       71.67     11.53 o
  12   6  13      608.88      522.12     23.46 o
  14   6  13      412.07      408.94     34.26 o
  16   6  13       16.48       25.45     14.29 o
 -15   7  13        6.19        8.50     14.11 o
 -13   7  13       51.46       69.13     14.03 o
 -11   7  13       24.83       31.71     10.49 o
  -9   7  13       23.25       18.90     16.25 o
  -7   7  13     1223.42     1116.97     32.14 o
  -5   7  13      715.90      662.19     23.89 o
  -3   7  13      603.03      474.08     17.76 o
  -1   7  13     1860.48     1558.22     36.12 o
   1   7  13     1297.04     1286.11     26.47 o
   3   7  13     1529.42     1448.58     29.04 o
   5   7  13       11.71       34.62      7.47 o
   7   7  13      612.28      643.02     21.34 o
   9   7  13       22.28       10.77      9.24 o
  11   7  13      444.84      429.75     26.86 o
  13   7  13       58.01       57.81     13.01 o
  15   7  13      134.37      150.02     23.84 o
 -14   8  13       10.95       30.67     26.87 o
 -12   8  13       22.27       22.35     11.04 o
 -10   8  13       73.91       96.18     18.56 o
  -8   8  13      134.96      111.72     13.86 o
  -6   8  13        0.46        2.80      8.27 o
  -4   8  13      518.48      523.18     19.84 o
  -2   8  13      461.95      458.12     19.19 o
   0   8  13       41.16       46.01      9.02 o
   2   8  13      669.43      640.10     24.10 o
   4   8  13       57.83       62.89      9.90 o
   6   8  13       14.86        7.04      9.06 o
   8   8  13       85.87      119.48     14.41 o
  10   8  13      456.44      436.19     23.19 o
  12   8  13      123.46      159.02     19.00 o
  14   8  13      181.27      244.57     44.79 o
 -11   9  13       51.30       67.57     25.38 o
  -9   9  13       49.70       51.51     14.73 o
  -7   9  13       36.40       26.77     11.15 o
  -5   9  13       17.74       45.02     11.23 o
  -3   9  13       43.56       43.63      9.96 o
  -1   9  13        6.77        9.65      9.54 o
   1   9  13      224.10      204.16     20.00 o
   3   9  13       32.71       19.79     12.86 o
   5   9  13      105.45       81.58     13.45 o
   7   9  13       75.62       53.89     12.65 o
   9   9  13       64.92       30.12     14.12 o
  11   9  13       82.95      126.09     23.65 o
  -8  10  13       21.29       90.39     26.06 o
  -6  10  13        0.22        7.65     10.98 o
  -4  10  13       12.98       24.83     11.45 o
  -2  10  13        3.18      -10.36     10.36 o
   0  10  13       52.43       99.87     12.75 o
   2  10  13       51.75       90.45     12.63 o
   4  10  13        2.43       26.17     11.30 o
   6  10  13        1.27       -6.34     10.60 o
  -1  11  13        3.69       28.61     20.36 o
   1  11  13       12.01       -1.26     15.85 o
 -20   0  14       59.12       20.37     20.63 o
 -18   0  14        2.40        8.29     13.06 o
 -16   0  14      107.33      111.42     15.83 o
 -14   0  14      899.80      866.83     39.18 o
 -12   0  14      534.58      505.03     22.62 o
 -10   0  14      818.35      749.39     36.29 o
  -8   0  14     1434.51     1612.63     37.65 o
  -6   0  14    13410.39    13855.54    205.94 o
  -4   0  14     4330.54     4439.68     69.74 o
  -2   0  14   137347.98   152293.88   2188.43 o
   0   0  14      161.01      106.68      5.54 o
   2   0  14     5702.41     5660.10     86.38 o
   4   0  14     2448.94     2897.76     47.33 o
   6   0  14       23.82        6.60      3.37 o
   8   0  14     2441.05     2517.56     43.82 o
  10   0  14      549.27      448.65     26.82 o
  12   0  14       21.33       23.43      9.69 o
  14   0  14     2505.40     2191.13     69.56 o
  16   0  14     1372.34     1281.80     52.67 o
  18   0  14      451.25      477.34     35.47 o
  20   0  14      405.43      446.76     47.37 o
 -21   1  14       93.61      140.33     39.09 o
 -19   1  14      203.15      211.94     19.69 o
 -17   1  14       27.69       22.00      8.87 o
 -15   1  14       27.34       17.69      7.71 o
 -13   1  14     1488.38     1465.53     31.97 o
 -11   1  14      136.98      118.92      9.09 o
  -9   1  14      441.82      427.88     13.76 o
  -7   1  14      776.41      855.74     22.91 o
  -5   1  14      168.86      208.00     13.74 o
  -3   1  14       90.57      121.66      5.77 o
  -1   1  14      965.90      984.26     14.83 o
   1   1  14     5742.85     5462.52     59.20 o
   3   1  14      638.03      676.64     11.21 o
   5   1  14      157.93      171.43      7.21 o
   7   1  14      310.76      213.78      9.89 o
   9   1  14      646.95      616.64     13.62 o
  11   1  14      317.07      253.78     11.63 o
  13   1  14      490.93      395.18     16.71 o
  15   1  14      808.55      747.15     27.02 o
  17   1  14       22.58       32.18     11.72 o
  19   1  14      325.28      303.33     22.51 o
 -20   2  14        4.69       -1.35     14.00 o
 -18   2  14       34.62       67.67     12.43 o
 -16   2  14       15.23       17.33      8.10 o
 -14   2  14     1140.53     1096.79     29.46 o
 -12   2  14     2157.76     2303.18     38.81 o
 -10   2  14      317.43      324.50     10.88 o
  -8   2  14     2094.45     1982.21     28.89 o
  -6   2  14     1869.91     1704.07     22.60 o
  -4   2  14     6230.56     6443.24     70.27 o
  -2   2  14     1751.18     2109.77     27.87 o
   0   2  14      966.51      808.69     11.93 o
   2   2  14     9596.59     9933.15    112.49 o
   4   2  14     4768.47     5036.80     56.08 o
   6   2  14      213.53      223.66      7.82 o
   8   2  14     4043.51     3784.60     49.10 o
  10   2  14      910.08      930.44     18.35 o
  12   2  14      102.11       95.95      8.97 o
  14   2  14       14.86       15.26      8.13 o
  16   2  14        9.21       56.86     12.09 o
  18   2  14       12.04       37.91     13.24 o
  20   2  14        1.85        7.60     22.26 o
 -19   3  14       72.19       56.22     14.25 o
 -17   3  14       38.61       39.84     14.35 o
 -15   3  14      105.11      132.81     11.83 o
 -13   3  14     1019.54      965.89     23.16 o
 -11   3  14       51.22       39.13      7.63 o
  -9   3  14     1481.71     1373.67     26.86 o
  -7   3  14        0.60        3.61      5.80 o
  -5   3  14     2937.86     2915.57     35.47 o
  -3   3  14      380.31      396.88     11.76 o
  -1   3  14     1314.74     1612.10     22.08 o
   1   3  14      284.59      381.13     22.36 o
   3   3  14     5277.32     5628.79     62.62 o
   5   3  14      122.07      151.14      5.98 o
   7   3  14       17.94       10.88      4.33 o
   9   3  14     1425.70     1528.41     28.37 o
  11   3  14     1029.49      879.81     20.91 o
  13   3  14        0.21        0.63      7.46 o
  15   3  14        3.32       13.77     10.04 o
  17   3  14       26.29        1.88     11.06 o
  19   3  14       30.31       26.95     12.08 o
 -18   4  14       69.51       46.81     19.82 o
 -16   4  14      644.75      599.68     25.15 o
 -14   4  14       73.04       53.23     10.42 o
 -12   4  14      133.53      118.94     10.13 o
 -10   4  14       47.75       53.66      7.28 o
  -8   4  14      152.29      163.54      8.81 o
  -6   4  14       49.71       55.27      5.04 o
  -4   4  14     6492.69     6625.46     73.68 o
  -2   4  14      705.97      535.87     10.68 o
   0   4  14    19645.51    21393.86    222.95 o
   2   4  14      174.63      260.66      7.74 o
   4   4  14      636.95      831.58     15.61 o
   6   4  14     3712.75     3524.72     58.50 o
   8   4  14      125.83      153.34      8.48 o
  10   4  14      993.51      932.40     19.67 o
  12   4  14       23.44        9.10      7.98 o
  14   4  14       26.54       41.25      9.36 o
  16   4  14      202.81      230.77     18.58 o
  18   4  14       11.29        5.15     11.90 o
 -17   5  14        2.03        8.99     14.45 o
 -15   5  14       19.05       28.06      9.98 o
 -13   5  14      635.78      581.79     20.59 o
 -11   5  14       11.21       22.35      7.13 o
  -9   5  14     1608.02     1368.13     26.96 o
  -7   5  14        8.88       11.67      5.69 o
  -5   5  14     3711.39     3793.34     49.91 o
  -3   5  14     1029.10     1023.47     18.64 o
  -1   5  14     1550.35     1520.49     24.04 o
   1   5  14     1287.25     1216.41     20.59 o
   3   5  14      595.16      639.86     18.77 o
   5   5  14       47.78       51.79      6.09 o
   7   5  14       20.92       26.93      7.07 o
   9   5  14      378.31      382.47     14.34 o
  11   5  14       11.17       24.17      7.93 o
  13   5  14       74.54       78.65     14.38 o
  15   5  14        0.15        2.26      9.85 o
  17   5  14       64.94       69.33     17.57 o
 -16   6  14       70.68       89.80     20.46 o
 -14   6  14      157.54      206.02     31.92 o
 -12   6  14      453.38      430.07     22.61 o
 -10   6  14      240.73      212.01     15.74 o
  -8   6  14      551.08      497.22     20.44 o
  -6   6  14      142.64       91.00     10.98 o
  -4   6  14       44.45       36.58      8.29 o
  -2   6  14     1063.76     1069.83     25.11 o
   0   6  14     1225.28     1085.38     22.36 o
   2   6  14     1465.48     1531.14     28.26 o
   4   6  14      313.03      268.81     11.94 o
   6   6  14     1267.97     1288.46     29.17 o
   8   6  14      254.83      276.83     14.30 o
  10   6  14        5.39        0.22      8.53 o
  12   6  14      812.62      827.34     35.34 o
  14   6  14       62.15       56.29     20.45 o
  16   6  14        2.35        1.35     12.85 o
 -15   7  14       18.75       68.37     17.92 o
 -13   7  14        9.28       29.28     11.01 o
 -11   7  14      234.83      212.39     17.44 o
  -9   7  14      109.64      113.96     13.58 o
  -7   7  14      146.65      155.47     17.20 o
  -5   7  14      197.20      197.03     15.24 o
  -3   7  14      762.02      673.27     20.64 o
  -1   7  14      311.92      280.74     14.59 o
   1   7  14      500.50      429.68     17.09 o
   3   7  14      422.48      429.52     15.31 o
   5   7  14     3177.12     2798.31     51.07 o
   7   7  14     1321.46     1137.18     28.81 o
   9   7  14       24.91       46.08     11.22 o
  11   7  14       89.55       82.52     12.88 o
  13   7  14       37.35       31.46     14.78 o
  15   7  14       32.28       66.62     17.67 o
 -12   8  14        1.14        4.11     10.31 o
 -10   8  14      111.84      141.57     15.83 o
  -8   8  14       25.34       18.00     10.37 o
  -6   8  14       85.60       95.29     12.49 o
  -4   8  14       31.33       27.22     10.80 o
  -2   8  14     1133.05     1053.31     28.13 o
   0   8  14        7.73        5.56      7.06 o
   2   8  14        1.00       -1.37      8.68 o
   4   8  14       88.85       50.01     10.99 o
   6   8  14      136.08      174.63     15.77 o
   8   8  14        8.47       15.15      9.85 o
  10   8  14       63.37       65.67     12.82 o
  12   8  14       33.02       21.83     14.69 o
  14   8  14       71.87       59.72     32.03 o
 -11   9  14        0.00        1.77     22.53 o
  -9   9  14      103.67      130.84     16.88 o
  -7   9  14        0.58      -10.89     10.89 o
  -5   9  14       36.30       31.17     10.91 o
  -3   9  14       28.37       29.16      9.69 o
  -1   9  14        2.96       10.51      8.10 o
   1   9  14       57.60       51.73     10.21 o
   3   9  14       64.03       94.94     14.90 o
   5   9  14        2.68        8.82     11.95 o
   7   9  14       14.19       21.85     11.28 o
   9   9  14       38.25       39.08     19.77 o
  11   9  14       26.82        5.57     15.40 o
  -8  10  14       32.44       52.66     22.26 o
  -6  10  14        9.74       36.35     12.42 o
  -4  10  14       23.72       34.32     11.02 o
  -2  10  14       27.14       25.07     10.04 o
   0  10  14       84.27      128.38     13.81 o
   2  10  14       49.17       79.68     12.58 o
   4  10  14        5.94       20.51     11.17 o
   6  10  14        2.45        8.78     10.92 o
  -1  11  14      139.97      124.12     24.10 o
   1  11  14       33.54       77.31     21.53 o
 -19   1  15       25.14       43.32     14.06 o
 -17   1  15       22.59       25.88      8.97 o
 -15   1  15       13.16       17.90      7.74 o
 -13   1  15     1611.09     1530.02     32.96 o
 -11   1  15     3832.69     3792.51     79.40 o
  -9   1  15      745.61      733.46     14.80 o
  -7   1  15      151.39      130.47      5.43 o
  -5   1  15    14551.67    15250.99    159.67 o
  -3   1  15     1024.70      922.08     13.28 o
  -1   1  15     6066.71     6536.55     75.33 o
   3   1  15      719.48      719.42     11.19 o
   5   1  15     4283.56     4111.94     50.52 o
   9   1  15     2266.09     2115.18     34.21 o
  11   1  15       37.75       25.23      6.40 o
  13   1  15       54.49       55.88      8.16 o
  15   1  15      163.82      200.20     16.79 o
  17   1  15      165.93      232.16     18.92 o
  19   1  15       43.28       48.72     13.60 o
 -20   2  15        3.58      -17.92     22.26 o
 -18   2  15      169.74      193.55     16.44 o
 -16   2  15        0.71       -7.12      7.12 o
 -14   2  15     1005.80      997.89     24.02 o
 -12   2  15       12.17       16.50      7.01 o
 -10   2  15     2759.15     2653.79     73.01 o
  -8   2  15      549.85      567.04     16.62 o
  -6   2  15     7968.82     8645.48     93.52 o
  -4   2  15      806.50      874.71     15.43 o
  -2   2  15     6473.18     6530.22     76.07 o
   0   2  15      949.91     1006.39     16.61 o
   2   2  15     1843.92     1904.24     23.79 o
   4   2  15      758.88      804.70     12.74 o
   6   2  15     3946.27     4516.31     56.10 o
   8   2  15     3852.97     3961.01     55.98 o
  10   2  15     1415.48     1181.13     25.29 o
  12   2  15       56.66       41.33      7.64 o
  14   2  15      880.05      907.00     25.22 o
  16   2  15      178.23      191.17     17.10 o
  18   2  15       14.02       33.91     11.98 o
 -19   3  15       23.29        5.19     12.46 o
 -17   3  15      186.60      205.33     18.69 o
 -15   3  15      200.62      183.25     13.20 o
 -13   3  15      170.03      227.07     12.68 o
 -11   3  15      252.16      267.02     11.32 o
  -9   3  15      182.97      159.57      8.48 o
  -7   3  15     3190.97     3747.71     48.59 o
  -5   3  15     1364.37     1421.36     20.16 o
  -3   3  15     1810.70     1628.32     21.74 o
  -1   3  15     7510.91     8353.58     89.92 o
   1   3  15     6508.00     6824.31     79.31 o
   3   3  15     7141.46     8208.41     88.99 o
   5   3  15     4025.19     4522.45     52.11 o
   7   3  15     1839.22     1769.36     27.07 o
   9   3  15      786.14      806.57     17.05 o
  11   3  15      909.86      903.62     21.17 o
  13   3  15      251.36      258.30     14.59 o
  15   3  15       67.23       43.32     10.14 o
  17   3  15      253.30      264.01     20.27 o
  19   3  15       27.88       30.83     12.97 o
 -18   4  15      163.72      183.14     18.85 o
 -16   4  15       76.98       84.79     12.08 o
 -14   4  15       19.77       13.31      8.62 o
 -12   4  15      436.69      476.85     18.25 o
 -10   4  15      173.45      150.32      9.39 o
  -8   4  15       77.05       65.63      6.72 o
  -6   4  15     1017.68      944.64     21.64 o
  -4   4  15      777.80      721.77     13.25 o
  -2   4  15    11170.41    11645.56    124.43 o
   0   4  15     3185.10     3326.18     48.50 o
   4   4  15      692.80      678.68     14.90 o
   6   4  15      314.43      308.38     10.27 o
   8   4  15       63.06       52.49      6.55 o
  10   4  15      877.59      933.78     19.95 o
  12   4  15      274.98      199.16     13.48 o
  14   4  15        3.21        2.33      8.12 o
  16   4  15       45.25       82.31     12.55 o
  18   4  15       52.86       51.32     13.41 o
 -17   5  15        0.15        1.08     12.34 o
 -15   5  15       41.78       32.18     18.73 o
 -13   5  15      168.34      149.14     13.03 o
 -11   5  15        2.78       13.22      6.64 o
  -9   5  15       11.52       17.02      6.46 o
  -7   5  15     1008.96      957.56     28.93 o
  -5   5  15     1038.44     1048.23     21.30 o
  -3   5  15     5894.85     5951.13     78.91 o
  -1   5  15     1810.26     1598.26     52.94 o
   1   5  15      605.81      643.73     21.57 o
   3   5  15     5004.86     5020.03     93.67 o
   5   5  15      334.99      337.53     11.74 o
   7   5  15      297.65      319.62     14.97 o
   9   5  15     1081.36      971.83     22.30 o
  11   5  15        0.00       -0.50      7.21 o
  13   5  15      409.33      403.97     21.17 o
  15   5  15      125.02      111.46     15.26 o
  17   5  15       75.42       86.86     20.86 o
 -16   6  15       37.46       34.47     16.12 o
 -14   6  15      350.06      353.76     24.85 o
 -12   6  15      443.50      482.37     22.49 o
 -10   6  15      140.01      140.81     13.74 o
  -8   6  15       36.40       48.45     10.34 o
  -6   6  15        5.97       -1.12      7.53 o
  -4   6  15        2.87       -4.14      6.68 o
  -2   6  15       10.64       12.08      6.50 o
   0   6  15       20.17       22.17      6.82 o
   2   6  15      135.64      120.59      8.74 o
   4   6  15     1049.26     1105.89     26.07 o
   6   6  15      823.52      707.97     20.69 o
   8   6  15       70.98       32.40      8.11 o
  10   6  15        3.35       -5.37      7.81 o
  12   6  15      260.44      216.35     17.05 o
  14   6  15       16.96        9.87     20.36 o
  16   6  15       89.33       79.66     17.29 o
 -15   7  15       68.02      125.81     22.35 o
 -13   7  15       93.79       81.44     13.90 o
 -11   7  15        0.12       -8.61      8.61 o
  -9   7  15       66.51       61.71     11.45 o
  -7   7  15      231.54      236.13     16.61 o
  -5   7  15      469.20      383.48     19.61 o
  -3   7  15       48.78       42.15      8.21 o
  -1   7  15      173.14      180.85     15.67 o
   1   7  15      874.64      786.45     22.47 o
   3   7  15        1.94       18.93      7.12 o
   5   7  15      691.04      635.87     20.89 o
   7   7  15      158.05      165.84     13.25 o
   9   7  15       25.42       24.83      9.98 o
  11   7  15       42.58       76.20     12.99 o
  13   7  15        0.11      -16.17     18.01 o
  15   7  15      203.90      207.38     33.25 o
 -12   8  15        2.67        3.82     10.23 o
 -10   8  15       68.85       87.43     14.02 o
  -8   8  15       90.83       96.96     13.67 o
  -6   8  15       12.38        4.02      8.37 o
  -4   8  15        4.80       18.81      9.58 o
  -2   8  15      264.02      233.59     14.89 o
   0   8  15       37.14       43.94      9.04 o
   2   8  15        0.01        0.21      7.32 o
   4   8  15      236.30      272.16     18.25 o
   6   8  15      380.57      302.14     28.80 o
   8   8  15       57.49       64.31     12.63 o
  10   8  15        0.99        5.37     12.34 o
  12   8  15       71.53      100.36     34.79 o
  14   8  15       62.65       -1.36     28.77 o
 -11   9  15       43.26       66.98     19.47 o
  -9   9  15       14.24       16.83     11.59 o
  -7   9  15       91.40      110.41     14.95 o
  -5   9  15      139.23      178.33     22.10 o
  -3   9  15       79.40       82.04     11.63 o
  -1   9  15        0.20        3.22      8.37 o
   1   9  15        0.52        0.13      8.18 o
   3   9  15       23.31       42.40     11.35 o
   5   9  15      182.60      205.68     18.19 o
   7   9  15       15.56       20.45     11.47 o
   9   9  15       93.44      127.56     24.44 o
  11   9  15       69.57       59.99     23.62 o
  -8  10  15       55.42       77.63     25.52 o
  -6  10  15       10.84       21.89     11.92 o
  -4  10  15        2.60       16.34     10.66 o
  -2  10  15      138.13      165.07     15.54 o
   0  10  15        7.22       16.90     10.63 o
   2  10  15      210.99      225.59     17.28 o
   4  10  15       37.45       59.98     13.41 o
   6  10  15       12.47       -0.21     11.53 o
 -20   0  16       70.45      122.37     51.85 o
 -18   0  16      778.11      795.33     34.17 o
 -16   0  16       50.20       42.16     12.63 o
 -14   0  16      759.80      699.34     27.85 o
 -12   0  16       12.58        0.76      8.80 o
 -10   0  16       27.11       35.95     14.66 o
  -8   0  16     8931.55     9835.42    150.18 o
  -6   0  16    12989.90    14220.15    211.75 o
  -4   0  16        1.94       23.60      8.26 o
  -2   0  16     5867.35     6284.95     95.98 o
   0   0  16      429.28      472.47     11.83 o
   2   0  16     5061.31     4266.15     67.13 o
   4   0  16    47201.93    50492.43    849.56 o
   6   0  16    14829.84    17336.09    256.36 o
   8   0  16       39.06       17.53      7.11 o
  10   0  16        2.79        5.45      7.57 o
  12   0  16     4224.99     4009.27     83.94 o
  14   0  16      514.74      435.26     29.72 o
  16   0  16       73.41       83.39     18.98 o
  18   0  16      133.79      207.21     27.03 o
 -19   1  16       17.10       30.79     12.03 o
 -17   1  16      302.29      281.19     15.77 o
 -15   1  16      476.07      478.06     17.40 o
 -13   1  16     2063.51     1962.21     39.00 o
 -11   1  16       81.89       77.92      8.22 o
  -9   1  16     1586.46     1567.55     24.58 o
  -7   1  16      303.37      257.34      7.03 o
  -5   1  16     5353.95     6152.48     67.58 o
  -3   1  16     2273.52     2295.36     29.99 o
   1   1  16      908.12      924.59     13.31 o
   3   1  16     1526.20     1589.00     20.44 o
   5   1  16     2550.04     2614.23     34.52 o
   7   1  16       90.64      125.69      6.22 o
   9   1  16     1110.29     1047.08     31.28 o
  11   1  16       44.83       41.71      7.12 o
  13   1  16       85.70       67.95      8.47 o
  15   1  16       17.91        8.34     10.35 o
  17   1  16      188.30      205.14     18.34 o
  19   1  16      119.86      195.52     26.45 o
 -20   2  16       16.27      -11.13     23.62 o
 -18   2  16      218.66      264.28     20.40 o
 -16   2  16      104.50      102.24     11.06 o
 -14   2  16      147.45      157.88     15.25 o
 -12   2  16      128.34      168.81     10.88 o
 -10   2  16       60.41       63.48      6.85 o
  -8   2  16      116.22      163.37      8.65 o
  -6   2  16      346.58      339.08      8.91 o
  -4   2  16     3728.00     3752.50     46.08 o
  -2   2  16     5047.97     5674.02     67.13 o
   0   2  16     8580.03     9354.54    106.60 o
   2   2  16      105.05      166.18      5.53 o
   4   2  16       54.64       50.43      3.93 o
   6   2  16     5371.76     5019.19     61.80 o
   8   2  16        7.01        7.43      4.63 o
  10   2  16      212.22      188.52     10.06 o
  12   2  16     1425.40     1346.36     28.71 o
  14   2  16      161.23      169.81     13.09 o
  16   2  16       42.46       55.95     15.79 o
  18   2  16       37.04       79.72     14.95 o
 -19   3  16      163.68      145.63     18.11 o
 -17   3  16      213.74      204.43     18.60 o
 -15   3  16       12.47        0.23      8.46 o
 -13   3  16      159.17      171.43     11.63 o
 -11   3  16     1598.63     1536.75     26.92 o
  -9   3  16      231.37      235.38      9.79 o
  -7   3  16      142.79      163.27      7.67 o
  -5   3  16        7.14       16.52      3.59 o
  -3   3  16     5224.56     5769.42     64.16 o
  -1   3  16      399.97      340.73      7.84 o
   1   3  16     1553.17     1798.32     23.39 o
   3   3  16       75.15      101.98      5.58 o
   5   3  16      339.53      285.25      7.93 o
   7   3  16      234.08      338.10     10.51 o
   9   3  16      578.79      513.67     13.66 o
  11   3  16     2242.58     2151.46     37.35 o
  13   3  16      244.28      221.74     14.19 o
  15   3  16       41.61       31.07      9.45 o
  17   3  16       13.44        9.29     11.12 o
  19   3  16      144.97      190.06     21.73 o
 -18   4  16        1.95       17.44     12.16 o
 -16   4  16     1051.51     1032.68     40.62 o
 -14   4  16      128.73      137.15     13.06 o
 -12   4  16        1.95       -6.38      7.23 o
 -10   4  16     3560.13     3648.90     54.80 o
  -8   4  16       10.38       -1.27      5.27 o
  -6   4  16      401.94      421.99     16.32 o
  -4   4  16     2692.74     2711.39     34.07 o
  -2   4  16     2183.31     2146.48     27.94 o
   0   4  16     2667.31     2706.14     33.55 o
   2   4  16      705.10      766.55     17.60 o
   4   4  16     4447.87     4808.54     55.76 o
   6   4  16       19.87       18.23      4.89 o
   8   4  16     1532.14     1539.31     39.77 o
  10   4  16     4439.05     4157.10     60.69 o
  12   4  16       16.07       33.24     10.74 o
  14   4  16      274.01      245.82     15.81 o
  16   4  16      320.94      344.21     18.85 o
  18   4  16      112.83      128.22     17.19 o
 -17   5  16        1.21        8.73     17.97 o
 -15   5  16       41.72       61.05     14.72 o
 -13   5  16       52.78       76.29     12.44 o
 -11   5  16      533.03      482.56     19.10 o
  -9   5  16      382.02      374.47     23.17 o
  -7   5  16      275.85      325.99     14.05 o
  -5   5  16      193.88      179.29     11.01 o
  -3   5  16     1031.79     1015.03     20.78 o
  -1   5  16      376.65      348.44     10.41 o
   1   5  16      128.35      124.11      8.73 o
   3   5  16        1.88       16.37      4.94 o
   5   5  16       38.84       49.78      5.88 o
   7   5  16       23.32       11.10      6.17 o
   9   5  16      125.95      154.18     10.42 o
  11   5  16        9.71       13.89      7.75 o
  13   5  16       35.29       38.67     10.94 o
  15   5  16       10.81        8.48     10.24 o
  17   5  16        0.19       16.26     16.44 o
 -16   6  16        0.54       23.41     14.86 o
 -14   6  16        3.25       23.19     12.42 o
 -12   6  16       29.71       39.10     10.63 o
 -10   6  16      119.98      124.55     15.50 o
  -8   6  16      148.35      127.16     13.19 o
  -6   6  16      313.76      272.40     18.14 o
  -4   6  16        0.61        3.65      6.23 o
  -2   6  16     1065.03     1003.86     24.30 o
   0   6  16      529.70      577.55     18.82 o
   2   6  16      108.28      104.37      8.42 o
   4   6  16       78.79       79.28      7.92 o
   6   6  16        2.46       14.14      7.20 o
   8   6  16        0.49       -6.30      6.30 o
  10   6  16       51.79       46.22     12.60 o
  12   6  16      115.54      101.84     18.31 o
  14   6  16      209.76      304.09     40.71 o
  16   6  16        2.05        5.55     13.52 o
 -15   7  16        0.27       34.40     21.44 o
 -13   7  16       51.20       73.70     13.07 o
 -11   7  16        0.25       -4.18     10.92 o
  -9   7  16      195.73      204.13     16.68 o
  -7   7  16      137.74      113.18     13.16 o
  -5   7  16      203.38      178.93     17.97 o
  -3   7  16      423.85      327.48     16.19 o
  -1   7  16      420.85      417.45     17.64 o
   1   7  16      413.62      377.08     16.48 o
   3   7  16       10.60       14.79      7.35 o
   5   7  16      122.49      107.18     12.51 o
   7   7  16     1141.99     1006.20     27.03 o
   9   7  16       49.09       62.40     16.50 o
  11   7  16       17.46       22.27     10.49 o
  13   7  16       89.46      134.26     19.81 o
  15   7  16        3.05        0.35     15.24 o
 -12   8  16       19.20       15.22     10.45 o
 -10   8  16       18.43       -0.48     12.07 o
  -8   8  16       46.27       54.41     12.08 o
  -6   8  16       54.28       48.44     11.33 o
  -4   8  16       14.74       13.59     11.91 o
  -2   8  16        2.27       -6.53      7.29 o
   0   8  16       50.62       46.02      9.24 o
   2   8  16       30.63       26.32      8.31 o
   4   8  16       26.99       36.29     10.60 o
   6   8  16       29.80       32.92     10.56 o
   8   8  16      287.05      290.63     19.89 o
  10   8  16       86.52       82.58     20.49 o
  12   8  16        0.35       -4.20     14.11 o
 -11   9  16        0.02      -13.98     14.45 o
  -9   9  16       13.41       29.72     12.36 o
  -7   9  16        1.11       -1.93     10.69 o
  -5   9  16      244.40      270.93     33.77 o
  -3   9  16       32.33       53.38     15.40 o
  -1   9  16        2.65        1.65      9.01 o
   1   9  16       48.00       28.78      9.73 o
   3   9  16       83.89       99.25     13.76 o
   5   9  16      238.01      216.44     18.91 o
   7   9  16        2.92       11.80     10.93 o
   9   9  16        3.78        6.11     14.23 o
  11   9  16       13.61       13.84     19.27 o
  -8  10  16        0.53       20.09     20.63 o
  -6  10  16        1.19       12.43     14.26 o
  -4  10  16       21.12       31.44     11.71 o
  -2  10  16        3.80       10.63     10.65 o
   0  10  16        0.10        6.05      9.12 o
   2  10  16        0.71        8.82     15.40 o
   4  10  16       26.27       61.35     13.52 o
   6  10  16       16.46       32.56     14.07 o
 -19   1  17       29.75       48.49     12.44 o
 -17   1  17       16.02       28.55      9.18 o
 -15   1  17        8.13       10.89      7.51 o
 -13   1  17       27.96       41.75      8.29 o
 -11   1  17      522.37      524.72     16.42 o
  -9   1  17      364.87      360.26     10.41 o
  -7   1  17      130.08      150.50      7.12 o
  -5   1  17     2533.92     2356.22     29.06 o
  -3   1  17       88.84       39.09      3.12 o
  -1   1  17    10490.84    10007.53    122.58 o
   1   1  17       26.13       30.34      3.32 o
   3   1  17     1192.57     1061.15     15.21 o
   5   1  17    21480.00    21786.84    242.54 o
   9   1  17     1928.22     1564.67     28.14 o
  11   1  17      703.04      662.51     17.68 o
  13   1  17        7.34       21.18      6.98 o
  15   1  17        0.06       -3.44      9.62 o
  17   1  17      244.12      224.41     19.01 o
  19   1  17        2.30       17.61     11.73 o
 -20   2  17        1.89       -8.41     24.16 o
 -18   2  17       30.71       40.46     13.30 o
 -16   2  17      285.34      290.43     16.79 o
 -14   2  17        0.02        2.17      7.46 o
 -12   2  17     1652.96     1569.02     30.06 o
 -10   2  17      220.47      175.37      8.84 o
  -8   2  17       56.24       57.43      5.51 o
  -6   2  17      483.52      575.30     13.56 o
  -4   2  17     9341.93    10014.50    107.05 o
  -2   2  17     4445.86     4773.26     57.57 o
   0   2  17        0.12        6.29      4.89 o
   2   2  17     8282.53     9053.99     96.83 o
   4   2  17     1752.12     2037.89     27.63 o
   6   2  17     5597.27     6099.26     73.71 o
   8   2  17      134.55      131.08      7.35 o
  10   2  17      117.38      119.51      8.79 o
  12   2  17       32.25       43.04      7.80 o
  14   2  17      350.18      258.35     15.11 o
  16   2  17      120.51      140.43     15.59 o
  18   2  17       59.74       71.14     14.40 o
 -19   3  17       68.23      121.89     16.72 o
 -17   3  17      597.63      584.72     26.55 o
 -15   3  17       64.91       74.34     11.45 o
 -13   3  17      517.96      489.70     18.78 o
 -11   3  17     4023.98     3927.67     64.20 o
  -9   3  17     3003.45     3038.50     42.41 o
  -7   3  17     1220.74     1181.32     20.43 o
  -5   3  17       77.38       61.75      4.89 o
  -3   3  17    14324.48    15282.11    160.84 o
  -1   3  17     2937.95     2855.47     36.79 o
   1   3  17      434.82      548.35     10.39 o
   3   3  17     1238.40     1164.71     17.32 o
   5   3  17       28.77       57.73      5.08 o
   7   3  17      297.08      368.67     13.04 o
   9   3  17       19.65       26.44      6.27 o
  11   3  17      395.22      310.60     16.10 o
  13   3  17       13.42        0.32      7.33 o
  15   3  17      156.61      176.55     16.89 o
  17   3  17       11.49       13.23     11.25 o
  19   3  17      130.36      169.22     20.90 o
 -18   4  17       21.79       22.11     12.90 o
 -16   4  17      641.68      653.19     23.91 o
 -14   4  17      127.56      130.37     12.63 o
 -12   4  17      418.28      394.73     17.17 o
 -10   4  17     1357.82     1335.47     26.88 o
  -8   4  17      134.83      136.18      9.21 o
  -6   4  17      160.54      162.00      7.81 o
  -4   4  17     3214.71     3055.35     37.74 o
  -2   4  17        4.86       10.58      3.57 o
   0   4  17      278.78      262.76      8.19 o
   2   4  17        4.72       19.28      3.71 o
   4   4  17      107.55       90.43      5.70 o
   6   4  17       74.74      109.46      7.85 o
   8   4  17       74.18       69.25      7.13 o
  10   4  17      441.28      409.83     13.87 o
  12   4  17     1029.79      969.20     26.15 o
  14   4  17      594.02      597.32     22.11 o
  16   4  17       18.36       23.99     12.47 o
  18   4  17       80.64       98.92     15.95 o
 -17   5  17       22.95       20.85     12.92 o
 -15   5  17       75.44      116.49     20.07 o
 -13   5  17      319.57      335.59     19.63 o
 -11   5  17      175.44      197.92     12.06 o
  -9   5  17      571.59      462.40     17.11 o
  -7   5  17      532.64      580.61     18.04 o
  -5   5  17      812.85      634.39     16.16 o
  -3   5  17      153.39      150.59      8.86 o
  -1   5  17       48.34       56.21      6.94 o
   1   5  17       58.02       68.13      6.70 o
   3   5  17        2.48        4.05      4.35 o
   5   5  17       68.09       68.39      7.26 o
   7   5  17      132.37      174.30     11.51 o
   9   5  17      184.54      148.87     10.40 o
  11   5  17      203.41      214.08     13.85 o
  13   5  17        3.42       33.98     10.80 o
  15   5  17       56.15       31.45     11.50 o
  17   5  17       75.61       97.48     18.26 o
 -16   6  17        1.07       17.90     32.03 o
 -14   6  17       55.66       86.38     15.83 o
 -12   6  17      527.26      461.19     22.64 o
 -10   6  17      156.53      132.91     14.13 o
  -8   6  17       35.39       34.95      9.59 o
  -6   6  17       33.08       35.57      9.45 o
  -4   6  17       28.48       48.65      8.06 o
  -2   6  17      127.78       88.45      9.31 o
   0   6  17        6.88       34.74     17.64 o
   2   6  17      309.13      280.11     13.58 o
   4   6  17      984.64      969.88     21.69 o
   6   6  17      872.67      708.93     37.53 o
   8   6  17        0.53        3.44      7.13 o
  10   6  17       18.83       29.65     11.51 o
  12   6  17       36.53       49.32     13.82 o
  14   6  17      115.81      164.96     20.12 o
  16   6  17      193.04      213.87     23.27 o
 -15   7  17       17.70       38.82     22.53 o
 -13   7  17       12.35       41.75     12.79 o
 -11   7  17        5.41       11.51      9.69 o
  -9   7  17       18.51        5.35      9.33 o
  -7   7  17      768.18      684.14     25.16 o
  -5   7  17      436.05      388.83     19.83 o
  -3   7  17        1.21       -4.35      6.50 o
  -1   7  17      713.73      612.93     19.91 o
   1   7  17      673.90      607.54     25.85 o
   3   7  17      491.59      482.51     18.03 o
   5   7  17      230.00      163.81     14.38 o
   7   7  17       81.00      100.26     17.63 o
   9   7  17        2.54       -3.71      7.59 o
  11   7  17       23.64       25.66     10.28 o
  13   7  17      160.80      155.47     20.29 o
  15   7  17       50.03       83.04     20.83 o
 -12   8  17       30.77       30.53     12.69 o
 -10   8  17        1.50       17.19     11.10 o
  -8   8  17      439.27      469.27     24.02 o
  -6   8  17      149.57      165.21     15.95 o
  -4   8  17      296.49      309.17     19.24 o
  -2   8  17       22.83       25.62      8.92 o
   0   8  17      784.78      758.52     24.66 o
   2   8  17      132.30      112.28     11.88 o
   4   8  17       68.49       64.83     13.12 o
   6   8  17      439.48      380.94     21.17 o
   8   8  17       31.81       40.97     12.93 o
  10   8  17      251.45      242.45     28.68 o
  12   8  17        3.15       -3.91     12.99 o
 -11   9  17        6.77       15.34     17.48 o
  -9   9  17        7.47       31.89     12.89 o
  -7   9  17      136.47      155.10     17.16 o
  -5   9  17        4.95       -0.52      9.50 o
  -3   9  17      118.47      146.06     16.89 o
  -1   9  17       12.72       13.11      8.53 o
   1   9  17      604.93      578.62     22.48 o
   3   9  17        2.96       -3.19      9.02 o
   5   9  17      253.10      287.66     20.51 o
   7   9  17       32.94       56.68     13.24 o
   9   9  17       53.30       47.07     15.84 o
  11   9  17       11.35       27.42     18.73 o
  -6  10  17       34.17       18.12     15.46 o
  -4  10  17        3.18        6.89     10.67 o
  -2  10  17      212.95      218.04     19.24 o
   0  10  17       39.91       35.61     10.38 o
   2  10  17       27.15       33.23     12.46 o
   4  10  17       76.69       94.58     15.21 o
   6  10  17       15.47        4.10     16.45 o
 -20   0  18        4.25      -24.43     24.43 o
 -18   0  18        7.62       -4.02     12.24 o
 -16   0  18       26.03       16.55     11.33 o
 -14   0  18        5.61       -9.28      9.28 o
 -12   0  18      163.92      138.85     31.83 o
 -10   0  18     7698.98     7281.34    313.51 o
  -8   0  18     3618.55     3561.00     60.34 o
  -6   0  18      647.18      596.85     15.64 o
  -4   0  18    48611.05    52129.19    754.49 o
  -2   0  18    46011.70    49660.03    718.41 o
   2   0  18    21841.80    19901.09    292.01 o
   4   0  18        0.15       30.97      7.81 o
   6   0  18    31232.11    32589.93    475.64 o
   8   0  18     2433.03     2322.48     51.76 o
  10   0  18     4829.11     5020.40     99.35 o
  12   0  18      607.14      553.25     24.02 o
  14   0  18      235.80      301.26     24.11 o
  16   0  18      684.14      631.99     36.25 o
  18   0  18       61.23       22.19     17.58 o
 -19   1  18        2.64       -6.27     12.29 o
 -17   1  18       34.03       24.10      9.28 o
 -15   1  18      102.81      130.31     11.30 o
 -13   1  18      923.00      887.57     22.07 o
 -11   1  18        7.41       -2.32      5.79 o
  -9   1  18       57.74       60.40      6.29 o
  -7   1  18     3086.06     3483.07     41.53 o
  -5   1  18      287.31      318.61     12.62 o
   1   1  18      729.38      641.51     10.74 o
   3   1  18     4041.72     4331.71     48.93 o
   5   1  18       30.97       41.66      5.03 o
   7   1  18       84.39       92.73      5.90 o
   9   1  18     5167.54     5517.49     82.28 o
  11   1  18      316.65      285.75     12.47 o
  13   1  18      667.38      649.73     18.70 o
  15   1  18       30.60       29.91     10.77 o
  17   1  18       94.91       90.73     14.40 o
  19   1  18        1.76        6.10     11.81 o
 -20   2  18       36.21       11.14     18.31 o
 -18   2  18      215.23      195.89     16.86 o
 -16   2  18      127.85      191.00     16.88 o
 -14   2  18      485.94      494.14     17.46 o
 -12   2  18      733.62      692.97     18.92 o
 -10   2  18      977.72      878.40     20.03 o
  -8   2  18      118.32      141.48      7.33 o
  -6   2  18     1852.10     1885.39     25.05 o
  -4   2  18     5989.18     6012.09     66.60 o
  -2   2  18     1148.08     1084.85     17.51 o
   0   2  18      706.77      772.38     13.76 o
   2   2  18    10717.92    10993.43    116.78 o
   4   2  18     5231.75     5126.53     57.71 o
   6   2  18        2.44        8.84      4.06 o
   8   2  18     2204.86     2202.95     32.29 o
  10   2  18       96.62       66.99      7.77 o
  12   2  18       25.82       35.41      7.74 o
  14   2  18      191.88      189.49     13.69 o
  16   2  18       11.65       14.52     10.42 o
  18   2  18       82.16      106.38     15.99 o
 -19   3  18        3.06       19.39     12.88 o
 -17   3  18      715.87      690.97     25.24 o
 -15   3  18       35.47       51.85     10.23 o
 -13   3  18      793.70      769.25     23.21 o
 -11   3  18      373.70      353.49     21.79 o
  -9   3  18       53.38       53.62      6.64 o
  -7   3  18     3975.17     3935.82     59.73 o
  -5   3  18      970.89      874.16     14.69 o
  -3   3  18     1712.29     1970.67     27.12 o
  -1   3  18       42.82       54.55     10.16 o
   1   3  18      591.58      516.15     10.09 o
   3   3  18      476.21      493.06     10.17 o
   5   3  18        2.04        5.23      3.21 o
   7   3  18        0.29        5.34      4.44 o
   9   3  18     1738.61     1718.33     28.16 o
  11   3  18      660.54      584.48     17.54 o
  13   3  18      998.62      902.40     25.09 o
  15   3  18      200.93      186.86     14.67 o
  17   3  18      116.72      141.34     16.51 o
  19   3  18      474.35      544.07     62.97 o
 -18   4  18       15.47       25.67     12.75 o
 -16   4  18      113.36      150.60     14.71 o
 -14   4  18      978.64      958.72     28.23 o
 -12   4  18       54.46       55.85      9.68 o
 -10   4  18       75.16       97.03      9.17 o
  -8   4  18     1672.87     1612.38     50.54 o
  -6   4  18      106.34      121.01      8.25 o
  -4   4  18      240.89      203.96      8.27 o
  -2   4  18     3610.88     3618.93     46.91 o
   0   4  18     4268.92     4657.41     53.74 o
   2   4  18       96.30      141.89      6.21 o
   4   4  18     1384.87     1480.44     21.75 o
   6   4  18     1227.95     1205.98     21.59 o
   8   4  18      251.14      238.59     11.16 o
  10   4  18     4002.79     3794.20     52.77 o
  12   4  18       51.16       63.84     10.73 o
  14   4  18       77.06       83.99     12.34 o
  16   4  18        8.68       21.41     10.16 o
  18   4  18       61.07       70.04     14.57 o
 -17   5  18      148.91      194.04     21.51 o
 -15   5  18      111.05       82.95     13.81 o
 -13   5  18       86.07      109.49     18.02 o
 -11   5  18       19.48       42.43      9.24 o
  -9   5  18      222.13      286.61     14.36 o
  -7   5  18      422.97      413.74     16.05 o
  -5   5  18      431.91      436.44     13.81 o
  -3   5  18     1045.27     1041.58     21.40 o
  -1   5  18       33.97       25.96      5.64 o
   1   5  18       27.40       27.48      5.65 o
   3   5  18      356.09      365.32     17.39 o
   5   5  18      190.95      194.94     10.16 o
   7   5  18      667.86      676.45     29.38 o
   9   5  18      186.28      202.99     11.59 o
  11   5  18      275.80      289.38     17.77 o
  13   5  18       86.42       95.83     13.41 o
  15   5  18       90.04       88.31     14.31 o
  17   5  18       96.19       72.12     17.62 o
 -16   6  18        4.50       49.90     17.19 o
 -14   6  18       11.78      -10.80     11.51 o
 -12   6  18      106.94      118.12     14.09 o
 -10   6  18      278.55      301.38     18.51 o
  -8   6  18       33.39       19.43      8.96 o
  -6   6  18       39.00       51.55     11.55 o
  -4   6  18      343.97      343.27     14.99 o
  -2   6  18        0.01       -5.08      5.08 o
   0   6  18      100.88      147.29     10.74 o
   2   6  18        6.32        2.51      5.90 o
   4   6  18        7.62       29.39      7.39 o
   6   6  18      544.84      537.98     26.20 o
   8   6  18      156.24      161.03     12.21 o
  10   6  18        0.03       -6.89      6.89 o
  12   6  18       18.51        1.63     11.64 o
  14   6  18       17.07       25.96     13.74 o
  16   6  18        4.33       -4.55     15.90 o
 -13   7  18      406.96      357.63     25.90 o
 -11   7  18      130.12      151.64     15.95 o
  -9   7  18       82.83       75.27     12.91 o
  -7   7  18        6.19       25.92     10.04 o
  -5   7  18       69.57       57.28     10.99 o
  -3   7  18       72.49       67.73      9.36 o
  -1   7  18       84.51       80.20      9.77 o
   1   7  18      859.74      787.93     31.18 o
   3   7  18       14.83       32.24      7.93 o
   5   7  18       15.33       16.06     12.89 o
   7   7  18      650.03      567.74     23.33 o
   9   7  18      293.92      282.36     22.25 o
  11   7  18       57.53       51.84     14.16 o
  13   7  18      105.39      143.58     24.12 o
  15   7  18        5.46       18.73     24.16 o
 -12   8  18       38.92       21.03     18.02 o
 -10   8  18      250.92      246.56     19.84 o
  -8   8  18      408.89      423.41     23.31 o
  -6   8  18        5.22       -4.49      8.46 o
  -4   8  18      127.10      124.58     14.03 o
  -2   8  18      159.15      179.83     14.05 o
   0   8  18      307.39      319.91     16.95 o
   2   8  18      174.50      178.55     15.66 o
   4   8  18      619.12      649.85     25.40 o
   6   8  18      245.56      275.86     19.10 o
   8   8  18       31.50       29.58     11.29 o
  10   8  18       43.59       76.97     19.92 o
  12   8  18      241.57      238.99     31.19 o
 -11   9  18        4.49       -2.90     16.15 o
  -9   9  18      248.86      248.94     20.97 o
  -7   9  18        0.23       13.54     11.44 o
  -5   9  18       66.48       46.08     12.24 o
  -3   9  18       60.71       65.32     12.37 o
  -1   9  18        5.96       -5.00      7.79 o
   1   9  18        7.57       26.43      9.59 o
   3   9  18        3.04       14.31      9.60 o
   5   9  18      110.61      159.75     17.15 o
   7   9  18        1.02        8.89     11.26 o
   9   9  18        5.76       20.12     14.95 o
  11   9  18      177.58      211.72     35.56 o
  -6  10  18        0.04      -11.26     14.93 o
  -4  10  18        6.86        1.85     13.42 o
  -2  10  18        1.06       12.73     10.80 o
   0  10  18       21.89       10.89      9.89 o
   2  10  18        4.58        6.29     10.95 o
   4  10  18       55.01       52.62     13.29 o
   6  10  18       67.02      134.63     32.84 o
 -19   1  19       86.55       95.27     16.00 o
 -17   1  19       26.23       23.94      9.38 o
 -15   1  19       37.01       40.99      8.93 o
 -13   1  19      134.80      158.14     17.18 o
 -11   1  19      231.99      192.69     10.77 o
  -9   1  19        0.34        3.15      4.48 o
  -7   1  19     4036.47     4030.59     47.30 o
  -5   1  19     3573.70     3683.90     50.59 o
  -3   1  19     3069.20     3391.53     39.44 o
  -1   1  19     2374.86     2459.19     34.34 o
   1   1  19     8316.30     8440.40     90.50 o
   3   1  19     2064.78     1861.55     23.96 o
   5   1  19     2927.49     2656.84     35.57 o
   7   1  19     1385.88     1292.03     21.10 o
   9   1  19      117.43      186.14      9.94 o
  11   1  19     3021.88     2733.58     44.07 o
  13   1  19     1194.63     1122.46     25.41 o
  15   1  19        4.71        5.04      9.86 o
  17   1  19       24.22       -6.91     12.42 o
  19   1  19       58.86       45.31     14.28 o
 -20   2  19       54.99       27.87     21.72 o
 -18   2  19      377.58      370.77     20.50 o
 -16   2  19      410.60      366.04     21.09 o
 -14   2  19      931.36     1065.88     30.75 o
 -12   2  19      421.82      409.39     15.17 o
 -10   2  19      311.50      304.76     13.73 o
  -8   2  19     2097.52     1983.51     29.57 o
  -6   2  19      560.11      552.25     10.93 o
  -4   2  19      652.53      736.88     12.43 o
  -2   2  19        0.33        8.82      4.77 o
   0   2  19      754.44      744.66     20.49 o
   2   2  19        0.77        0.50      2.87 o
   4   2  19     4825.73     4914.99     55.72 o
   6   2  19      286.63      267.77      9.03 o
   8   2  19     2078.08     2143.29     55.49 o
  10   2  19      313.06      305.49     12.59 o
  12   2  19     2978.82     2666.97     44.32 o
  14   2  19       79.12       49.77      9.71 o
  16   2  19       21.93       18.90     10.91 o
  18   2  19       41.85       72.81     14.73 o
 -19   3  19       21.97       26.43     12.78 o
 -17   3  19      129.65      181.47     16.02 o
 -15   3  19      580.83      593.63     21.94 o
 -13   3  19      206.63      252.14     15.10 o
 -11   3  19      319.39      343.19     15.53 o
  -9   3  19     1813.75     1913.29     32.97 o
  -7   3  19     4320.15     4495.30     68.16 o
  -5   3  19     1131.13     1050.48     18.45 o
  -3   3  19     6472.73     6423.48     76.95 o
  -1   3  19     4157.90     4456.04     55.18 o
   1   3  19     1193.60     1137.11     18.65 o
   3   3  19     1267.91     1234.00     18.37 o
   5   3  19      570.81      681.01     16.08 o
   7   3  19     2422.99     2428.02     35.11 o
   9   3  19     2460.49     2335.17     52.62 o
  11   3  19     1273.20     1144.81     31.91 o
  13   3  19       11.45       20.69      8.39 o
  15   3  19       39.98       56.21     10.71 o
  17   3  19       68.78       98.52     15.44 o
  19   3  19       18.06       70.26     25.65 o
 -18   4  19        3.62        9.37     11.50 o
 -16   4  19        3.81       10.53      9.57 o
 -14   4  19      120.47      153.79     17.04 o
 -12   4  19       65.18       96.19     10.93 o
 -10   4  19     1128.56     1047.72     23.31 o
  -8   4  19      495.65      490.28     15.12 o
  -6   4  19      602.65      544.01     17.58 o
  -4   4  19      208.02      241.58      9.01 o
  -2   4  19      354.24      354.86     10.32 o
   0   4  19      845.75     1019.84     18.04 o
   2   4  19       23.88       63.55      4.93 o
   4   4  19        2.00        5.20      3.74 o
   6   4  19      889.12      798.96     16.82 o
   8   4  19     1008.85      935.68     19.31 o
  10   4  19      115.23      123.17     10.14 o
  12   4  19       32.74       24.31      8.70 o
  14   4  19       58.17       59.98     12.32 o
  16   4  19       94.30       85.38     14.70 o
  18   4  19        0.61      -11.85     11.85 o
 -17   5  19        6.55      -10.58     11.77 o
 -15   5  19        2.97       -1.71     10.34 o
 -13   5  19        7.58        8.49      9.83 o
 -11   5  19     1244.91     1281.48     30.91 o
  -9   5  19       25.81       33.54      8.14 o
  -7   5  19     2911.59     2774.57     48.66 o
  -5   5  19        5.84       10.71      5.74 o
  -3   5  19      210.34      200.00      9.94 o
  -1   5  19      761.82      784.32     17.95 o
   1   5  19        2.40       -2.27      4.54 o
   3   5  19       14.89       14.84      5.73 o
   5   5  19       67.62       71.23      7.61 o
   7   5  19      457.06      447.45     14.90 o
   9   5  19        3.77       24.27      6.89 o
  11   5  19      831.15      835.05     27.13 o
  13   5  19        0.09       -1.59      9.39 o
  15   5  19      186.94      216.72     19.02 o
  17   5  19        2.45       12.71     25.32 o
 -16   6  19      132.03      151.36     24.21 o
 -14   6  19       20.27       33.07     13.42 o
 -12   6  19      780.87      739.67     27.29 o
 -10   6  19       56.55       70.33     11.43 o
  -8   6  19       51.41       58.00     10.95 o
  -6   6  19      539.05      602.53     22.46 o
  -4   6  19      236.40      241.15     13.07 o
  -2   6  19       76.32       88.54      9.33 o
   0   6  19      311.38      289.39     16.66 o
   2   6  19       18.96       23.23      6.87 o
   4   6  19     1201.98     1103.67     30.57 o
   6   6  19      369.32      296.95     16.93 o
   8   6  19       22.45       10.86      7.19 o
  10   6  19        1.59       10.54      7.83 o
  12   6  19       55.35      100.41     20.32 o
  14   6  19      137.23      164.82     22.73 o
  16   6  19       69.61      101.28     22.06 o
 -13   7  19       46.60       61.08     29.69 o
 -11   7  19        0.01       -3.51      9.44 o
  -9   7  19      245.19      242.84     20.76 o
  -7   7  19      144.56      154.15     15.55 o
  -5   7  19      734.65      719.93     25.88 o
  -3   7  19      639.74      547.87     18.94 o
  -1   7  19      310.12      310.66     20.83 o
   1   7  19      920.21      866.27     24.07 o
   3   7  19     1586.05     1430.67     32.36 o
   5   7  19      499.23      528.07     22.45 o
   7   7  19      355.86      330.96     19.24 o
   9   7  19        2.28        2.30      9.18 o
  11   7  19        0.01       28.08     12.86 o
  13   7  19       17.56       43.32     27.82 o
 -12   8  19       42.54       93.53     14.81 o
 -10   8  19        1.30        0.93     10.58 o
  -8   8  19      404.36      385.27     22.41 o
  -6   8  19      227.17      209.73     17.29 o
  -4   8  19      203.34      206.49     16.86 o
  -2   8  19       49.94       69.10     11.90 o
   0   8  19      116.31      183.07     13.89 o
   2   8  19      124.00      122.30     12.21 o
   4   8  19      766.72      684.43     26.09 o
   6   8  19       90.20      131.52     14.88 o
   8   8  19      270.82      310.05     24.29 o
  10   8  19        2.48        7.86     13.16 o
  12   8  19        1.34       10.70     17.89 o
 -11   9  19       29.45       64.06     26.06 o
  -9   9  19        9.41       44.75     12.51 o
  -7   9  19       10.23       16.56     11.39 o
  -5   9  19        8.65        6.44     10.74 o
  -3   9  19       10.45       10.18     10.10 o
  -1   9  19       10.88        6.02      8.28 o
   1   9  19       84.48       77.59     11.79 o
   3   9  19        0.55        0.25      9.72 o
   5   9  19      145.37      193.96     20.29 o
   7   9  19       61.05       55.08     13.00 o
   9   9  19        3.06      -14.28     14.28 o
  -4  10  19       52.53       72.60     14.35 o
  -2  10  19        0.11        8.03     10.06 o
   0  10  19        8.76       17.49     10.04 o
   2  10  19        0.68       -3.18     10.73 o
   4  10  19      150.79      144.77     17.44 o
   6  10  19        1.62       -3.26     20.09 o
 -18   0  20        5.15       -3.71     12.69 o
 -16   0  20      220.70      230.11     20.35 o
 -14   0  20     1225.10     1120.77     46.77 o
 -12   0  20     3363.65     3045.74     84.84 o
 -10   0  20       43.30       40.06      9.91 o
  -8   0  20        0.11       25.46      7.87 o
  -6   0  20      926.20      853.31     20.04 o
  -4   0  20    48645.89    52288.19    757.42 o
  -2   0  20     3502.45     3757.59     61.00 o
   0   0  20     3956.99     4571.86     72.35 o
   2   0  20    39987.91    40908.53    593.64 o
   4   0  20    10009.15    10652.92    160.57 o
   6   0  20       20.46        9.16      4.29 o
   8   0  20      753.41      881.31     57.02 o
  10   0  20     5384.88     5690.99    111.24 o
  12   0  20      908.39      876.21     35.19 o
  14   0  20      374.10      294.83     20.28 o
  16   0  20      124.26      127.01     22.80 o
  18   0  20       82.04      125.79     31.35 o
 -19   1  20        3.87       20.44     11.21 o
 -17   1  20       34.48       22.40     13.53 o
 -15   1  20        8.25       -3.04      7.49 o
 -13   1  20      198.38      212.52     12.99 o
 -11   1  20      261.44      297.53     12.59 o
  -9   1  20     2771.66     2637.15     41.86 o
  -7   1  20       56.74       39.38      4.57 o
  -5   1  20     1571.40     1659.74     24.47 o
  -3   1  20    11957.56    13992.79    147.29 o
  -1   1  20    19514.59    21539.32    223.58 o
   1   1  20     1754.57     1815.05     23.34 o
   3   1  20     4820.72     4868.02     54.79 o
   5   1  20     4149.76     3704.35     50.81 o
   7   1  20     1073.44     1053.96     18.46 o
   9   1  20      945.48      900.67     20.35 o
  11   1  20      519.03      505.37     16.07 o
  13   1  20      150.17      152.28     11.20 o
  15   1  20        0.22        7.22      8.26 o
  17   1  20        0.07       12.78     11.44 o
  19   1  20       67.49       83.18     15.37 o
 -20   2  20       24.97       28.98     19.18 o
 -18   2  20       58.21       95.20     13.54 o
 -16   2  20      350.09      331.01     20.40 o
 -14   2  20     1267.66     1269.77     31.39 o
 -12   2  20      902.87     1015.97     26.04 o
 -10   2  20     4249.60     4045.69     58.72 o
  -8   2  20     1023.47      993.15     18.58 o
  -6   2  20      421.18      394.13      9.22 o
  -4   2  20     1035.74     1167.32     17.10 o
  -2   2  20      223.89      234.26     10.39 o
   0   2  20     6647.04     6732.40     79.37 o
   2   2  20        9.52        1.22      2.99 o
   4   2  20      124.06      142.42      8.31 o
   6   2  20      476.39      581.88     13.18 o
   8   2  20      324.77      280.18     13.32 o
  10   2  20      345.29      321.07     13.01 o
  12   2  20       10.48       34.59      9.02 o
  14   2  20        6.11       -1.37      7.48 o
  16   2  20      152.32      180.90     17.44 o
  18   2  20       65.64       90.35     17.23 o
 -19   3  20       78.77       82.68     15.94 o
 -17   3  20      438.80      382.24     20.52 o
 -15   3  20       22.50       25.78      9.63 o
 -13   3  20      348.72      323.08     16.49 o
 -11   3  20     1187.40     1131.11     27.44 o
  -9   3  20     4636.61     4542.55     64.49 o
  -7   3  20       17.44       18.21      5.54 o
  -5   3  20     7897.63     8474.57     99.83 o
  -3   3  20       30.06       16.80      4.30 o
  -1   3  20      385.13      356.97      9.76 o
   1   3  20       44.32       34.11      3.71 o
   3   3  20      354.27      386.42      9.18 o
   5   3  20      621.91      601.74     13.46 o
   7   3  20        4.30        5.69      4.88 o
   9   3  20      396.21      445.23     14.95 o
  11   3  20      515.96      466.63     16.57 o
  13   3  20       62.76       69.30     10.21 o
  15   3  20        0.90       -8.20      8.20 o
  17   3  20       47.66       56.75     13.36 o
  19   3  20        1.34       17.56     16.01 o
 -18   4  20      134.25      159.91     18.27 o
 -16   4  20        4.89       22.00     10.25 o
 -14   4  20      328.85      314.16     17.27 o
 -12   4  20      183.00      158.84     12.90 o
 -10   4  20     1315.88     1305.94     27.83 o
  -8   4  20     2137.67     2027.33     34.74 o
  -6   4  20       74.45       64.65      7.06 o
  -4   4  20     1237.40     1266.13     21.59 o
  -2   4  20     2058.71     2092.30     30.52 o
   2   4  20      276.63      295.42      8.64 o
   4   4  20        1.83        1.92      3.66 o
   6   4  20     1618.97     1692.56     27.32 o
   8   4  20       13.72       12.45      5.67 o
  10   4  20     2062.35     2030.30     39.26 o
  12   4  20        6.58        7.22      8.09 o
  14   4  20       22.76       20.98      9.04 o
  16   4  20        4.57       15.53      9.54 o
  18   4  20       52.20       80.83     16.65 o
 -17   5  20        7.26       19.20     13.69 o
 -15   5  20      170.99      191.71     17.13 o
 -13   5  20      422.87      423.26     21.80 o
 -11   5  20     1079.67     1093.46     28.18 o
  -9   5  20        7.48        3.96      7.24 o
  -7   5  20       17.63       11.21      6.90 o
  -5   5  20        9.41       -1.52      5.16 o
  -3   5  20       32.54       17.91      5.79 o
  -1   5  20      165.72      185.93      9.76 o
   1   5  20      843.98      801.42     18.27 o
   3   5  20      326.81      361.08     12.51 o
   5   5  20      176.97      157.35      9.59 o
   7   5  20      200.32      185.98     10.80 o
   9   5  20        0.06        8.75      6.64 o
  11   5  20       12.04       17.27      8.25 o
  13   5  20      222.49      214.93     17.40 o
  15   5  20       13.56        4.07     10.69 o
  17   5  20      176.57      225.19     22.87 o
 -16   6  20      100.49      112.69     32.98 o
 -14   6  20      209.02      198.73     21.27 o
 -12   6  20      108.13       90.27     14.30 o
 -10   6  20       14.26       31.92      9.76 o
  -8   6  20        0.05        3.15      8.13 o
  -6   6  20     1508.42     1380.15     35.42 o
  -4   6  20       61.22       76.59     12.50 o
  -2   6  20       81.81       57.61      8.52 o
   0   6  20      847.67      797.43     21.83 o
   2   6  20       37.55       35.40      7.80 o
   4   6  20      395.73      375.58     19.90 o
   6   6  20      273.25      234.85     15.77 o
   8   6  20      489.92      454.26     20.57 o
  10   6  20        0.76       -7.66      8.24 o
  12   6  20      287.98      248.65     21.61 o
  14   6  20      354.67      439.51     28.63 o
  16   6  20        0.00       -3.03     15.78 o
 -15   7  20       46.07       46.69     23.07 o
 -13   7  20      142.47      114.10     21.77 o
 -11   7  20       80.45      103.29     13.90 o
  -9   7  20        0.93       25.72     10.28 o
  -7   7  20       60.41       75.56     12.14 o
  -5   7  20     1157.05     1069.96     31.87 o
  -3   7  20      108.11      136.53     12.00 o
  -1   7  20      243.47      243.02     14.18 o
   1   7  20      340.45      328.97     17.05 o
   3   7  20       20.58       23.66      8.72 o
   5   7  20       23.26       27.66      9.83 o
   7   7  20      349.31      326.56     19.44 o
   9   7  20       28.27       59.38     11.90 o
  11   7  20      121.20      119.44     23.01 o
  13   7  20       71.36      122.27     25.07 o
 -12   8  20        8.40       19.06     10.82 o
 -10   8  20      189.94      188.32     18.74 o
  -8   8  20      350.63      309.31     20.78 o
  -6   8  20      436.92      442.90     23.03 o
  -4   8  20      400.27      409.97     21.68 o
  -2   8  20       45.14       34.83      9.35 o
   0   8  20      132.85      132.78     12.63 o
   2   8  20      536.69      507.74     20.33 o
   4   8  20      402.79      366.96     20.76 o
   6   8  20       22.18       23.49     10.62 o
   8   8  20        7.26       10.80      9.92 o
  10   8  20       17.83       16.21     13.17 o
  12   8  20      107.82       93.54     24.85 o
  -9   9  20        2.13       -4.60     10.09 o
  -7   9  20       58.19       49.09     13.01 o
  -5   9  20       89.12      108.71     16.38 o
  -3   9  20       40.21       38.30     11.97 o
  -1   9  20        4.33        0.40      8.14 o
   1   9  20       18.03       13.43      9.22 o
   3   9  20      135.82      131.22     15.98 o
   5   9  20       50.92       58.72     12.63 o
   7   9  20       38.68       22.19     11.52 o
   9   9  20       12.82       19.22     14.30 o
  -4  10  20        0.64       -1.57     10.98 o
  -2  10  20       11.15       18.15     10.57 o
   0  10  20       21.38       -1.93      9.99 o
   2  10  20        5.36       16.24     11.03 o
   4  10  20        0.38        9.81     14.50 o
   6  10  20       13.88       12.76     21.44 o
 -19   1  21       85.91      134.04     18.43 o
 -17   1  21        7.19       18.48     11.37 o
 -15   1  21      175.37      167.08     13.86 o
 -13   1  21     1836.61     1845.96     34.75 o
 -11   1  21      288.70      305.84     12.96 o
  -9   1  21      463.16      410.66     14.61 o
  -7   1  21     1307.94     1374.16     20.28 o
  -5   1  21     4961.29     5262.97     63.96 o
  -3   1  21       20.64        3.09      3.60 o
  -1   1  21     1416.10     1656.76     50.15 o
   1   1  21       38.65       57.73      6.04 o
   3   1  21        0.08        3.24      3.43 o
   5   1  21     1945.98     1756.49     32.01 o
   7   1  21       74.95       64.77      8.32 o
   9   1  21      495.42      488.95     24.41 o
  11   1  21       18.24       28.96      7.17 o
  13   1  21      361.41      328.55     14.61 o
  15   1  21       27.29       23.71      9.34 o
  17   1  21        2.15        5.17     13.16 o
  19   1  21        2.19       -2.50     18.99 o
 -18   2  21       81.71       55.26     12.33 o
 -16   2  21      171.56      202.35     25.98 o
 -14   2  21      797.21      758.99     23.87 o
 -12   2  21      880.18      825.11     34.52 o
 -10   2  21      110.42      141.97     14.03 o
  -8   2  21     3302.07     3130.21     46.58 o
  -6   2  21      105.84      109.51      5.50 o
  -4   2  21      658.24      671.46     13.56 o
  -2   2  21     1846.65     1873.88     26.84 o
   0   2  21     2212.97     2276.86     31.18 o
   2   2  21     8585.27     8476.77     91.88 o
   4   2  21     1363.78     1689.11     27.74 o
   6   2  21      989.57      843.61     16.41 o
   8   2  21      157.34      119.40      8.78 o
  10   2  21        0.12        5.48      6.12 o
  12   2  21     2448.61     2238.06     39.40 o
  14   2  21       87.53       94.48     11.53 o
  16   2  21        0.18       -7.40     10.07 o
  18   2  21      130.41      139.35     17.39 o
 -19   3  21        5.49        9.31     15.33 o
 -17   3  21       74.43      102.31     18.10 o
 -15   3  21        0.11        3.62      9.24 o
 -13   3  21       45.65       54.60     13.92 o
 -11   3  21      151.51      128.08     11.76 o
  -9   3  21      124.34      117.99      9.22 o
  -7   3  21       15.66       12.33      5.40 o
  -5   3  21      303.79      274.86     10.19 o
  -3   3  21        0.00        4.81      3.89 o
  -1   3  21        3.68        7.10      3.85 o
   1   3  21       93.53      136.76      5.69 o
   3   3  21       62.09       80.48      5.08 o
   5   3  21       76.44       47.89      5.48 o
   7   3  21     1711.57     1706.41     30.47 o
   9   3  21     1363.51     1333.93     26.78 o
  11   3  21      311.53      365.79     19.76 o
  13   3  21      134.71      121.76     12.07 o
  15   3  21        5.14       15.74      9.34 o
  17   3  21       47.85       23.65     12.28 o
  19   3  21        2.03       20.90     22.53 o
 -18   4  21        0.01      -11.22     11.22 o
 -16   4  21       16.50       30.10     10.35 o
 -14   4  21       43.26       46.76     10.51 o
 -12   4  21       77.58      102.83     11.36 o
 -10   4  21       17.08       34.55      7.70 o
  -8   4  21      419.16      381.85     13.82 o
  -6   4  21     1332.64     1222.41     23.95 o
  -4   4  21     2397.93     2333.04     52.23 o
  -2   4  21     1146.68     1178.15     20.51 o
   0   4  21      511.17      577.07     13.19 o
   2   4  21      168.79      171.05      7.81 o
   4   4  21      167.01      193.82      8.54 o
   6   4  21      851.00      894.87     21.11 o
   8   4  21      588.14      621.71     15.80 o
  10   4  21      120.71      135.99     10.49 o
  12   4  21      656.59      656.30     21.72 o
  14   4  21       14.41       21.41      9.10 o
  16   4  21        0.53        1.84      9.88 o
  18   4  21       49.42       89.51     31.59 o
 -17   5  21       97.61      117.66     18.38 o
 -15   5  21       24.16       26.63     11.68 o
 -13   5  21       11.10       23.18     12.46 o
 -11   5  21        9.15       24.31      8.43 o
  -9   5  21       97.16      116.08     11.08 o
  -7   5  21      384.49      352.28     15.57 o
  -5   5  21        0.47        8.03      8.47 o
  -3   5  21       31.20       59.34      7.14 o
  -1   5  21     1536.38     1420.33     26.54 o
   1   5  21      639.64      629.82     16.01 o
   3   5  21     1200.13     1123.48     25.53 o
   5   5  21        0.47        5.22      6.20 o
   7   5  21       92.30       98.04      9.88 o
   9   5  21      442.06      445.76     21.22 o
  11   5  21      764.53      767.01     23.50 o
  13   5  21        3.45        8.33      9.86 o
  15   5  21      164.36      155.11     17.02 o
  17   5  21       85.99      124.70     19.51 o
 -16   6  21       33.25       42.41     14.31 o
 -14   6  21       31.06       31.93     13.69 o
 -12   6  21      804.68      840.62     29.47 o
 -10   6  21       19.41       17.30      9.64 o
  -8   6  21      932.09      855.52     27.81 o
  -6   6  21     1920.20     1848.61     43.14 o
  -4   6  21      130.07      140.76     11.28 o
  -2   6  21      522.59      492.89     17.28 o
   0   6  21       28.91       38.17      7.84 o
   2   6  21        3.17       -3.55      5.92 o
   4   6  21     2665.27     2560.43     53.43 o
   6   6  21      173.07      148.30     13.64 o
   8   6  21       43.02       50.37     13.73 o
  10   6  21      134.53      131.41     16.35 o
  12   6  21       53.94       44.89     18.46 o
  14   6  21        0.30        2.87     17.34 o
  16   6  21        9.61       -5.43     22.80 o
 -15   7  21       12.24       30.13     23.34 o
 -13   7  21      149.63      196.23     21.25 o
 -11   7  21      123.43      124.24     15.33 o
  -9   7  21       50.74       51.96     11.49 o
  -7   7  21      563.94      514.70     23.42 o
  -5   7  21     1254.21     1111.06     32.78 o
  -3   7  21      501.30      463.89     18.72 o
  -1   7  21      190.21      191.24     13.15 o
   1   7  21      108.18      107.86     11.10 o
   3   7  21        5.93       12.17      8.61 o
   5   7  21      312.05      313.47     18.82 o
   7   7  21       74.34       98.97     13.38 o
   9   7  21       12.64       22.20      9.90 o
  11   7  21        0.19       -0.51     15.73 o
  13   7  21        0.33        5.27     18.67 o
 -12   8  21       35.14       34.79     14.79 o
 -10   8  21       61.73       62.45     13.96 o
  -8   8  21       70.85       89.17     13.88 o
  -6   8  21        0.14        8.30      9.74 o
  -4   8  21      357.60      301.52     29.46 o
  -2   8  21      164.38      165.53     26.79 o
   0   8  21      603.99      595.94     21.19 o
   2   8  21       97.26       79.91     12.74 o
   4   8  21       91.95       82.85     13.09 o
   6   8  21       84.58       75.06     12.81 o
   8   8  21       64.55       61.10     12.69 o
  10   8  21        0.03       12.61     12.62 o
  -9   9  21      380.29      438.06     25.87 o
  -7   9  21        0.01        2.85     14.69 o
  -5   9  21      104.54      112.82     15.29 o
  -3   9  21       60.99       72.11     13.16 o
  -1   9  21        0.00        9.20      8.84 o
   1   9  21      277.39      236.32     18.97 o
   3   9  21       38.08       32.71     11.55 o
   5   9  21       40.82       47.34     13.05 o
   7   9  21       13.38       22.92     11.91 o
   9   9  21        1.02       44.52     28.23 o
  -4  10  21       68.15       16.01     24.70 o
  -2  10  21        5.81       15.29     11.15 o
   0  10  21       11.84       -4.10     10.86 o
   2  10  21       13.41       21.75     16.57 o
   4  10  21       93.38      146.08     27.55 o
   6  10  21       34.05       46.96     24.16 o
 -20   0  22      140.35      198.97     40.17 o
 -18   0  22       13.67       15.91     18.32 o
 -16   0  22      111.79      114.44     16.61 o
 -14   0  22     3502.89     3586.92    223.76 o
 -12   0  22     1290.09     1116.70     35.03 o
 -10   0  22        8.00        9.18      8.62 o
  -8   0  22      105.76      184.87     13.28 o
  -6   0  22    13719.58    14294.71    214.67 o
  -4   0  22     9809.42     9809.09    149.32 o
  -2   0  22     1753.41     2222.44     39.42 o
   0   0  22      364.39      236.73      9.83 o
   2   0  22     5509.89     5525.45     87.21 o
   4   0  22      348.66      464.77     13.88 o
   6   0  22    12092.48    12709.73    224.76 o
   8   0  22     1149.61     1043.33     30.92 o
  10   0  22        5.67        9.03      8.93 o
  12   0  22      996.39      905.66     31.81 o
  14   0  22      901.06      799.55     31.19 o
  16   0  22        2.74      -12.65     12.65 o
  18   0  22        4.38        3.37     15.27 o
 -19   1  22      362.66      381.47     21.57 o
 -17   1  22       19.28       20.37     10.30 o
 -15   1  22       74.28      100.86     12.35 o
 -13   1  22       87.97       91.91     12.40 o
 -11   1  22      843.20      854.79     23.69 o
  -9   1  22     2509.65     2302.30     55.62 o
  -7   1  22      175.67      151.80      7.10 o
  -5   1  22     3332.41     3147.33     41.34 o
  -3   1  22     5275.82     5359.59     60.13 o
  -1   1  22      206.71      196.03     11.26 o
   1   1  22     1694.72     1608.69     21.90 o
   3   1  22     7296.28     8099.26     88.12 o
   5   1  22      821.82      851.87     15.94 o
   7   1  22      857.26      857.47     19.83 o
   9   1  22      148.92      167.22     10.04 o
  11   1  22        1.24        6.55      6.29 o
  13   1  22      222.96      245.80     13.18 o
  15   1  22        7.09        8.65      8.61 o
  17   1  22       27.04       15.50     12.04 o
  19   1  22        6.05       16.82     13.90 o
 -18   2  22        0.90        7.09     10.56 o
 -16   2  22       17.73       16.17     20.06 o
 -14   2  22       21.20       32.47      9.95 o
 -12   2  22      192.06      192.01     13.48 o
 -10   2  22      237.00      284.99     14.74 o
  -8   2  22      154.88      158.21      9.41 o
  -6   2  22       63.17       49.69      5.46 o
  -2   2  22      332.81      284.93      8.84 o
   0   2  22        6.03        4.57      4.23 o
   2   2  22     2303.59     2174.53     27.93 o
   4   2  22      596.47      745.54     13.21 o
   6   2  22       12.38       25.40      5.31 o
   8   2  22      139.73      158.74      9.58 o
  10   2  22      436.04      395.61     14.20 o
  12   2  22      663.67      678.79     19.40 o
  14   2  22      304.21      321.78     19.07 o
  16   2  22       57.11       83.41     13.97 o
  18   2  22        2.13       11.05     11.22 o
 -19   3  22        2.50      -10.23     16.67 o
 -17   3  22        0.03        4.99      9.86 o
 -15   3  22       93.19       97.01     14.61 o
 -13   3  22      705.85      642.80     21.66 o
 -11   3  22      356.20      321.78     15.65 o
  -9   3  22      806.31      819.09     19.76 o
  -7   3  22        1.81        7.49      5.27 o
  -5   3  22      108.43      115.42      7.04 o
  -3   3  22      550.27      603.27     13.47 o
  -1   3  22     1606.95     1744.54     26.24 o
   1   3  22      934.85      891.90     16.51 o
   3   3  22      603.85      733.80     17.26 o
   5   3  22       69.81       83.97      6.48 o
   7   3  22       73.47       83.20      7.57 o
   9   3  22      341.76      402.02     17.56 o
  11   3  22     2832.08     2634.22     44.36 o
  13   3  22      306.60      318.77     18.91 o
  15   3  22      169.44      187.47     15.10 o
  17   3  22        0.05       -0.57     10.79 o
 -18   4  22        0.03      -11.26     11.26 o
 -16   4  22       62.75       66.46     11.95 o
 -14   4  22      214.11      210.34     15.17 o
 -12   4  22      222.18      285.61     20.55 o
 -10   4  22      626.70      637.76     20.33 o
  -8   4  22     1218.87     1012.29     29.22 o
  -6   4  22      737.83      723.17     17.61 o
  -4   4  22     1773.44     1755.97     29.62 o
  -2   4  22     1752.48     1604.66     29.68 o
   0   4  22      190.11      199.79     10.08 o
   2   4  22      589.39      504.06     12.49 o
   4   4  22     1234.70     1200.43     23.28 o
   6   4  22      607.53      591.69     14.77 o
   8   4  22       50.82       67.76      8.15 o
  10   4  22       93.61       98.02      9.48 o
  12   4  22       49.26       44.24      8.52 o
  14   4  22       63.23       63.87     10.79 o
  16   4  22       62.60       63.94     11.97 o
  18   4  22        4.90       12.25     14.40 o
 -17   5  22       21.20       58.57     13.83 o
 -15   5  22      328.39      364.48     22.42 o
 -13   5  22       49.01       69.37     12.77 o
 -11   5  22       42.41       37.95      9.41 o
  -9   5  22        0.00        7.63      7.26 o
  -7   5  22      400.80      435.33     16.67 o
  -5   5  22      103.36       83.11      9.26 o
  -3   5  22     1368.44     1451.87     27.29 o
  -1   5  22       11.58       16.70      5.86 o
   1   5  22       28.41       47.42      7.27 o
   3   5  22      829.35      801.49     18.93 o
   5   5  22      154.43      154.65     11.19 o
   7   5  22      757.42      728.02     21.26 o
   9   5  22      193.17      214.85     12.06 o
  11   5  22       49.73       82.57     11.03 o
  13   5  22       48.98       91.18     13.78 o
  15   5  22       49.57       64.87     13.96 o
  17   5  22      157.11      201.09     22.62 o
 -16   6  22       18.52       21.99     20.90 o
 -14   6  22       69.60       86.83     16.67 o
 -12   6  22        9.46       31.81     12.82 o
 -10   6  22       12.38       10.01      9.51 o
  -8   6  22        0.70       23.89      9.19 o
  -6   6  22       92.35      125.95     13.15 o
  -4   6  22      278.94      341.14     15.36 o
  -2   6  22       23.09       14.05      6.57 o
   0   6  22      251.66      259.61     13.70 o
   2   6  22      139.14      131.08     10.99 o
   4   6  22      270.25      339.34     18.32 o
   6   6  22       59.21       35.89      9.76 o
   8   6  22      225.52      227.58     31.95 o
  10   6  22        5.91       20.64      9.37 o
  12   6  22       29.68       36.95     17.07 o
  14   6  22       34.17       56.07     20.97 o
  16   6  22        0.06        6.79     24.70 o
 -15   7  22        2.96       35.29     21.72 o
 -13   7  22      137.97      156.14     19.22 o
 -11   7  22       83.15      124.47     15.67 o
  -9   7  22       66.32       70.28     14.58 o
  -7   7  22      152.09      174.51     15.67 o
  -5   7  22     2860.46     2984.60     62.40 o
  -3   7  22      806.46      813.40     24.05 o
  -1   7  22        3.20        1.55      7.22 o
   1   7  22      454.17      420.09     17.83 o
   3   7  22        1.91       18.73      8.64 o
   5   7  22      369.72      308.64     18.68 o
   7   7  22        4.68       21.13     11.82 o
   9   7  22       42.43       50.14     11.52 o
  11   7  22       33.16       51.75     19.72 o
  13   7  22      243.05      241.29     31.07 o
 -12   8  22      105.19      138.21     46.82 o
 -10   8  22       26.27       15.04     10.90 o
  -8   8  22       16.14       23.27     11.43 o
  -6   8  22      192.99      205.04     20.06 o
  -4   8  22       17.03       27.28     10.39 o
  -2   8  22      145.77      136.60     13.00 o
   0   8  22      131.31      136.30     12.81 o
   2   8  22       58.81       44.26     11.22 o
   4   8  22       30.43       40.71     11.23 o
   6   8  22       60.44       63.49     12.60 o
   8   8  22       32.77       16.21     10.42 o
  10   8  22       32.78       48.21     16.27 o
  -9   9  22       75.36      111.37     28.37 o
  -7   9  22       86.44      102.30     16.96 o
  -5   9  22       53.54       72.91     13.60 o
  -3   9  22       70.00       49.20     12.23 o
  -1   9  22       28.68       32.67     10.19 o
   1   9  22        1.60       17.11     10.79 o
   3   9  22       18.86       28.09     11.28 o
   5   9  22       17.56       25.08     11.32 o
   7   9  22       16.25        6.51     11.38 o
   9   9  22        2.81        2.44     23.07 o
  -4  10  22        1.09       18.46     26.33 o
  -2  10  22       13.15       -2.14      9.91 o
   0  10  22       18.40       27.22     12.68 o
   2  10  22       48.31       58.94     14.66 o
   4  10  22       25.72        8.69     25.38 o
 -19   1  23      101.77      174.15     19.23 o
 -17   1  23       24.57       20.95     10.58 o
 -15   1  23      102.42       96.52     12.18 o
 -13   1  23      199.70      168.34     14.53 o
 -11   1  23      843.03      782.65     22.18 o
  -9   1  23       43.91       57.87      9.39 o
  -7   1  23     2469.84     2373.67     50.01 o
  -5   1  23    22410.53    23002.70    239.92 o
  -3   1  23     2745.34     3014.52     36.34 o
  -1   1  23    10458.07    10889.84    124.32 o
   1   1  23      234.55      310.32      7.88 o
   3   1  23      137.00      118.39      6.86 o
   5   1  23     2043.83     1903.75     28.03 o
   7   1  23      169.02      173.40      9.46 o
   9   1  23      365.41      350.63     13.23 o
  11   1  23      637.46      579.42     18.50 o
  13   1  23     1344.91     1311.81     33.41 o
  15   1  23        0.00       -7.56      7.56 o
  17   1  23       40.71       69.87     13.58 o
  19   1  23      145.12      133.01     33.39 o
 -18   2  23        9.81       25.49     11.10 o
 -16   2  23      118.45       90.22     14.78 o
 -14   2  23      215.88      230.01     15.29 o
 -12   2  23      884.91      820.67     23.88 o
 -10   2  23     1330.20     1263.10     28.85 o
  -8   2  23      366.98      354.35     12.81 o
  -6   2  23      343.18      284.80     11.37 o
  -4   2  23      573.93      627.63     13.48 o
  -2   2  23     1312.55     1246.99     20.39 o
   0   2  23       50.60       34.99      4.60 o
   2   2  23     1419.94     1345.13     19.49 o
   4   2  23     2819.62     2800.44     35.02 o
   6   2  23     1064.04     1072.34     31.91 o
   8   2  23     1205.82     1200.63     32.29 o
  10   2  23       73.77       77.40      8.57 o
  12   2  23     2015.06     1880.99     35.44 o
  14   2  23      100.03      106.28     12.01 o
  16   2  23       23.09       21.46     11.44 o
  18   2  23      192.41      242.14     24.60 o
 -19   3  23       23.89       20.71     26.19 o
 -17   3  23       41.38       56.31     12.26 o
 -15   3  23      232.72      249.39     16.59 o
 -13   3  23      255.54      250.22     15.25 o
 -11   3  23      938.00      935.29     25.20 o
  -9   3  23      368.96      332.99     13.33 o
  -7   3  23      249.24      254.99     11.17 o
  -5   3  23      103.44      131.26      9.84 o
  -3   3  23      714.00      719.32     15.05 o
  -1   3  23      133.77      199.73      8.18 o
   1   3  23     1249.89     1258.84     20.88 o
   3   3  23        2.65        5.91      3.65 o
   5   3  23       30.23       63.78      6.18 o
   7   3  23      411.53      431.58     12.48 o
   9   3  23        8.05        9.63      6.60 o
  11   3  23       59.04       56.08      8.68 o
  13   3  23      157.10      152.12     13.09 o
  15   3  23        4.54       10.42      9.07 o
  17   3  23       19.35       29.30     12.03 o
 -18   4  23       10.10       37.75     12.12 o
 -16   4  23      159.33      188.26     16.09 o
 -14   4  23      145.31      146.46     13.63 o
 -12   4  23      122.43       98.37     11.44 o
 -10   4  23      182.38      158.85     11.02 o
  -8   4  23      493.75      424.42     14.86 o
  -6   4  23       11.06        4.39      5.50 o
  -4   4  23      407.31      421.62     12.16 o
  -2   4  23      693.51      702.80     16.54 o
   0   4  23     1665.87     1728.04     30.03 o
   2   4  23     1709.03     1633.04     26.01 o
   4   4  23     1744.89     1570.05     32.46 o
   6   4  23       47.63       37.59      6.18 o
   8   4  23      386.97      418.27     13.60 o
  10   4  23      645.40      647.01     20.90 o
  12   4  23       29.86       21.06      9.10 o
  14   4  23       96.49      125.94     13.00 o
  16   4  23       20.50       16.37      9.72 o
  18   4  23       19.68       63.24     17.63 o
 -17   5  23       32.91       77.28     15.84 o
 -15   5  23       51.36       66.52     17.87 o
 -13   5  23      142.58      139.59     15.73 o
 -11   5  23       39.28       45.76      9.66 o
  -9   5  23      264.60      255.67     14.63 o
  -7   5  23      317.21      302.48     14.85 o
  -5   5  23     1446.27     1324.61     29.39 o
  -3   5  23      355.54      376.79     13.51 o
  -1   5  23      708.04      657.05     17.09 o
   1   5  23       56.89       49.79      7.71 o
   3   5  23      664.85      603.61     18.53 o
   5   5  23      582.09      476.38     17.10 o
   7   5  23      143.33      160.07     11.88 o
   9   5  23      787.32      693.62     21.62 o
  11   5  23      266.36      257.90     15.55 o
  13   5  23      202.00      214.95     18.08 o
  15   5  23       68.20       88.08     15.99 o
  17   5  23        6.52       13.92     15.76 o
 -16   6  23        5.75       68.67     26.87 o
 -14   6  23        4.19       18.68     12.50 o
 -12   6  23       98.74       93.69     16.91 o
 -10   6  23      344.54      369.75     20.69 o
  -8   6  23        4.57       15.71      9.23 o
  -6   6  23     1441.77     1315.98     55.09 o
  -4   6  23      126.92      133.85     11.20 o
  -2   6  23      527.20      515.43     17.84 o
   0   6  23        9.55       17.12      7.47 o
   2   6  23       30.21       38.51      8.23 o
   4   6  23     1389.23     1294.91     34.28 o
   6   6  23       83.90       98.99     13.98 o
   8   6  23      186.68      150.80     14.35 o
  10   6  23      252.07      292.69     22.14 o
  12   6  23        1.10       45.51     17.16 o
  14   6  23        1.37       -1.56     18.32 o
  16   6  23        9.63       36.37     27.42 o
 -13   7  23        3.06       31.88     12.98 o
 -11   7  23       18.30       18.02     11.12 o
  -9   7  23        1.20        0.95     17.36 o
  -7   7  23        4.19       13.59      9.59 o
  -5   7  23      328.87      306.07     18.93 o
  -3   7  23     1894.47     1777.89     38.21 o
  -1   7  23       59.44       89.62     10.80 o
   1   7  23       16.22       17.43      7.84 o
   3   7  23      335.77      286.58     18.09 o
   5   7  23      171.33      176.22     15.91 o
   7   7  23       88.72       87.33     12.74 o
   9   7  23        2.47       -3.23      9.13 o
  11   7  23       97.35      117.10     22.61 o
  13   7  23       90.77       94.04     24.04 o
 -12   8  23       44.72      109.29     36.64 o
 -10   8  23      133.91      152.25     17.52 o
  -8   8  23        0.22        3.97     10.17 o
  -6   8  23       83.79       95.13     14.33 o
  -4   8  23      182.21      222.50     17.62 o
  -2   8  23      166.66      130.57     12.78 o
   0   8  23       12.68       14.86      8.41 o
   2   8  23      107.94       98.18     13.36 o
   4   8  23      952.09      904.24     31.79 o
   6   8  23       92.70      109.47     18.92 o
   8   8  23        0.03       10.47     10.71 o
  10   8  23      148.11      175.26     21.71 o
  -9   9  23       20.00        7.32     15.95 o
  -7   9  23       11.04       24.69     11.67 o
  -5   9  23      240.58      251.30     20.60 o
  -3   9  23        4.06        7.51     14.26 o
  -1   9  23      145.66      188.11     15.57 o
   1   9  23      309.99      325.56     21.76 o
   3   9  23       68.12       78.83     13.78 o
   5   9  23        0.00        7.99     10.51 o
   7   9  23       30.65       25.51     12.12 o
   9   9  23      101.47      113.46     34.20 o
  -4  10  23       54.02       11.40     26.60 o
  -2  10  23        9.45       35.56     26.60 o
   0  10  23        0.03       -7.63     14.21 o
   2  10  23        0.14       38.69     18.59 o
   4  10  23       74.45      112.10     29.04 o
 -18   0  24        0.25       27.82     19.25 o
 -16   0  24        6.93       16.15     15.35 o
 -14   0  24        8.11        9.47     14.08 o
 -12   0  24       24.71       42.99     10.86 o
 -10   0  24     1771.72     1995.42     65.08 o
  -8   0  24       86.04       62.76     10.17 o
  -6   0  24     2101.78     2095.08     39.64 o
  -4   0  24    27659.89    27974.33    410.33 o
  -2   0  24     4204.37     4086.42     66.92 o
   0   0  24    23702.04    25074.02    367.93 o
   2   0  24    24800.14    25583.53    375.37 o
   4   0  24     1368.59     1389.60     28.43 o
   6   0  24      274.16      224.60     14.36 o
   8   0  24      203.70      196.13     17.63 o
  10   0  24     3788.09     3806.64     81.12 o
  12   0  24     1535.97     1339.85     40.11 o
  14   0  24       23.04       21.83     11.08 o
  16   0  24       14.00       31.24     15.83 o
  18   0  24      168.35      223.53     27.59 o
 -19   1  24       36.34       57.72     19.95 o
 -17   1  24        0.35        1.57      9.47 o
 -15   1  24      143.10      164.67     13.97 o
 -13   1  24       21.21       11.76      8.76 o
 -11   1  24      444.49      455.90     22.68 o
  -9   1  24      841.97      784.80     21.21 o
  -7   1  24     3820.06     3720.82     62.13 o
  -5   1  24     2464.91     2593.74     32.87 o
  -3   1  24       35.42       71.29      4.38 o
  -1   1  24     9286.21     9918.20    106.66 o
   1   1  24      205.63      232.66      7.52 o
   3   1  24     2339.55     2411.79     30.61 o
   5   1  24      573.10      562.44     12.90 o
   7   1  24      396.69      436.72     14.00 o
   9   1  24      362.52      364.39     16.61 o
  11   1  24       24.17       24.78      7.07 o
  13   1  24       44.67       47.79      8.98 o
  15   1  24       24.98       25.25      9.30 o
  17   1  24        0.33       10.24     11.54 o
  19   1  24       11.16        3.53     22.26 o
 -18   2  24        0.63       -5.08     10.15 o
 -16   2  24      160.38      161.68     17.05 o
 -14   2  24       51.04       49.91     10.52 o
 -12   2  24      826.64      811.40     23.78 o
 -10   2  24       17.86       21.81      8.10 o
  -8   2  24       25.29       35.97      6.64 o
  -6   2  24      222.78      233.98      8.94 o
  -4   2  24     4412.34     4436.54     56.14 o
  -2   2  24     1610.67     1550.10     24.02 o
   0   2  24     1281.23     1286.03     24.79 o
   2   2  24      382.79      420.93      9.61 o
   4   2  24        5.49       10.57      4.32 o
   6   2  24      578.10      536.85     13.28 o
   8   2  24       61.62       70.82      7.93 o
  10   2  24        8.34        6.39      6.76 o
  12   2  24       54.69       49.06      8.12 o
  14   2  24       74.14       76.20     11.24 o
  16   2  24        0.06       -6.73     10.05 o
  18   2  24        5.76        6.58     11.37 o
 -19   3  24       33.73       29.32     28.77 o
 -17   3  24       13.54       10.34     10.66 o
 -15   3  24       77.98      117.13     13.02 o
 -13   3  24       33.49       33.33      9.57 o
 -11   3  24     1855.27     1636.33     35.34 o
  -9   3  24        2.84        0.98      6.36 o
  -7   3  24       64.83       65.42      7.66 o
  -5   3  24      151.98      172.07      8.27 o
  -3   3  24     1234.87     1118.02     19.88 o
  -1   3  24      223.32      231.30     10.09 o
   1   3  24      331.27      305.28      9.81 o
   3   3  24      122.20      157.78     11.17 o
   5   3  24       90.30       65.60      6.29 o
   7   3  24      332.64      368.39     17.62 o
   9   3  24      808.64      822.78     21.47 o
  11   3  24       21.69       21.11      7.33 o
  13   3  24      142.08      167.01     12.14 o
  15   3  24       69.70       42.89     10.45 o
  17   3  24        0.57        3.73     11.39 o
 -18   4  24      131.90      178.86     18.77 o
 -16   4  24       69.62       95.59     13.19 o
 -14   4  24       59.77       67.45     11.25 o
 -12   4  24        7.00       -4.50      8.92 o
 -10   4  24      249.27      258.46     14.55 o
  -8   4  24     3045.91     2961.20     46.80 o
  -6   4  24       85.17       80.89      8.15 o
  -4   4  24        7.65        6.84      5.11 o
  -2   4  24      924.40      995.32     25.07 o
   0   4  24     2291.10     2305.51     33.62 o
   2   4  24     2446.41     2268.08     33.29 o
   4   4  24      505.23      516.93     15.01 o
   6   4  24      153.75      191.15     10.53 o
   8   4  24     1534.18     1399.52     27.82 o
  10   4  24       51.38       49.42      8.16 o
  12   4  24       14.38        8.33      7.47 o
  14   4  24        7.95        7.42      8.79 o
  16   4  24       36.21       39.76     11.72 o
 -17   5  24       52.55       78.68     17.84 o
 -15   5  24       31.18       41.83     12.61 o
 -13   5  24        5.85       -2.12      9.66 o
 -11   5  24      136.83      142.00     12.76 o
  -9   5  24      149.23      153.44     12.27 o
  -7   5  24      339.32      320.00     16.11 o
  -5   5  24       32.85       40.79      8.88 o
  -3   5  24      135.64      158.94     10.18 o
  -1   5  24      214.43      198.41     10.50 o
   1   5  24       15.47       17.09      6.29 o
   3   5  24      137.21      151.79     11.05 o
   5   5  24      447.53      454.52     17.03 o
   7   5  24      935.34      822.83     23.16 o
   9   5  24      709.29      615.87     25.94 o
  11   5  24      164.99      211.28     16.55 o
  13   5  24       16.75       23.71     12.88 o
  15   5  24        0.08       13.72     14.55 o
  17   5  24        9.60       37.13     20.48 o
 -16   6  24        1.47       56.46     24.70 o
 -14   6  24        3.49        4.62     11.95 o
 -12   6  24       10.49       33.23     12.53 o
 -10   6  24        3.19       16.62      9.55 o
  -8   6  24       31.43       33.90     11.75 o
  -6   6  24      215.61      224.32     16.24 o
  -4   6  24      451.04      406.14     19.56 o
  -2   6  24      344.77      284.45     14.48 o
   0   6  24      927.95      899.31     23.79 o
   2   6  24      177.29      159.18     11.80 o
   4   6  24        9.03       30.90      9.31 o
   6   6  24     1271.40     1212.85     29.43 o
   8   6  24        1.74       -2.50      8.57 o
  10   6  24     1392.75     1302.98     65.24 o
  12   6  24       14.52       19.20     15.71 o
  14   6  24        8.22       29.86     47.64 o
 -13   7  24      496.14      612.29     32.37 o
 -11   7  24       23.82       35.29     13.12 o
  -9   7  24      248.88      227.31     18.31 o
  -7   7  24      172.29      160.57     15.62 o
  -5   7  24      630.11      529.37     23.12 o
  -3   7  24      796.43      721.54     22.92 o
  -1   7  24        4.20       34.43      9.77 o
   1   7  24        8.12        3.27      7.46 o
   3   7  24      168.83      173.64     17.00 o
   5   7  24      592.11      512.24     23.22 o
   7   7  24      212.04      148.89     15.13 o
   9   7  24       41.05       42.51     11.27 o
  11   7  24       27.50       30.83     17.78 o
  13   7  24        0.80      -16.20     16.20 o
 -12   8  24       83.96      101.32     22.49 o
 -10   8  24      166.47      194.56     18.64 o
  -8   8  24       19.21       23.18     11.82 o
  -6   8  24      259.01      296.12     20.57 o
  -4   8  24      302.38      293.54     19.63 o
  -2   8  24        7.60       18.38      8.79 o
   0   8  24      104.54       83.15     11.82 o
   2   8  24       68.56       71.07     12.08 o
   4   8  24       40.30       39.10     11.32 o
   6   8  24      336.68      368.53     21.93 o
   8   8  24      164.65      195.45     18.12 o
  10   8  24       46.57       44.27     18.29 o
  -9   9  24       13.80       28.77     29.59 o
  -7   9  24        7.38        2.64     10.39 o
  -5   9  24      121.99      133.19     16.82 o
  -3   9  24       96.06      108.42     14.60 o
  -1   9  24      195.84      265.41     18.19 o
   1   9  24        2.03       10.10     10.02 o
   3   9  24       62.78       57.53     12.96 o
   5   9  24       39.34       45.10     12.52 o
   7   9  24        0.09       22.80     11.99 o
   9   9  24       11.08       23.34     26.60 o
  -4  10  24       60.78       58.63     30.94 o
  -2  10  24       23.49       32.03     26.06 o
   0  10  24        0.61        3.80     19.27 o
   2  10  24       66.39      121.88     31.22 o
 -19   1  25       19.17       52.35     20.15 o
 -17   1  25        4.19        1.68     11.35 o
 -15   1  25      102.52       83.87     11.28 o
 -13   1  25        7.78        2.45      8.28 o
 -11   1  25      224.45      193.21     12.94 o
  -9   1  25        8.12       10.55      7.47 o
  -7   1  25      695.78      651.01     16.23 o
  -5   1  25     3206.65     3403.12     44.83 o
  -3   1  25      360.02      412.55     10.72 o
  -1   1  25     2294.30     2362.16     38.71 o
   1   1  25        2.15        8.41      3.51 o
   3   1  25      334.29      311.94      8.54 o
   5   1  25     3562.14     3711.09     48.50 o
   7   1  25     2791.03     2625.22     45.39 o
   9   1  25       83.92       76.74      8.64 o
  11   1  25        1.84        4.81      6.21 o
  13   1  25       21.83       22.45      7.68 o
  15   1  25        6.14        7.87      8.59 o
  17   1  25        2.24       -3.54     11.09 o
 -18   2  25        6.94       21.37     11.18 o
 -16   2  25       31.79       51.37     11.17 o
 -14   2  25      424.43      390.66     18.69 o
 -12   2  25      759.47      655.23     28.94 o
 -10   2  25       47.85       47.17      9.01 o
  -8   2  25      265.25      266.30     11.60 o
  -6   2  25      154.63      145.61      7.65 o
  -4   2  25      247.20      233.95      8.83 o
  -2   2  25      716.13      810.70     21.59 o
   0   2  25      399.81      355.90     10.16 o
   2   2  25        1.21       11.54      3.71 o
   4   2  25      149.52      141.04      7.38 o
   6   2  25     1303.39     1354.98     23.11 o
   8   2  25       93.01       86.72      8.51 o
  10   2  25       99.81      100.06      9.61 o
  12   2  25      527.53      488.76     17.19 o
  14   2  25      178.56      155.85     13.71 o
  16   2  25       42.24       39.78     12.01 o
  18   2  25       31.67       49.97     13.13 o
 -17   3  25      180.02      199.36     17.19 o
 -15   3  25       67.28       78.91     11.77 o
 -13   3  25       22.21       18.88      8.94 o
 -11   3  25     1255.95     1206.48     37.91 o
  -9   3  25     2355.12     2240.67     38.11 o
  -7   3  25     1440.21     1369.51     26.45 o
  -5   3  25      180.97      135.37      7.84 o
  -3   3  25      497.60      446.98     13.16 o
  -1   3  25     2810.72     2631.78     36.85 o
   1   3  25       53.13       53.47      7.65 o
   3   3  25        0.03        3.39      4.28 o
   5   3  25     1552.26     1415.82     24.05 o
   7   3  25     1527.65     1457.22     28.66 o
   9   3  25     1623.83     1594.59     30.89 o
  11   3  25      205.03      218.76     12.46 o
  13   3  25        9.30       13.58      7.61 o
  15   3  25       19.29       15.87      9.57 o
  17   3  25      107.82      123.39     16.74 o
 -18   4  25       44.27       82.81     17.48 o
 -16   4  25      141.90      158.86     15.37 o
 -14   4  25       25.92       15.82      9.44 o
 -12   4  25      185.76      180.09     14.22 o
 -10   4  25       21.53       16.62      7.37 o
  -8   4  25      452.21      425.86     15.29 o
  -6   4  25     1589.28     1398.73     27.26 o
  -4   4  25     1208.40     1228.25     25.53 o
  -2   4  25      157.69      184.76      9.59 o
   0   4  25     1855.56     1858.97     28.95 o
   2   4  25     1292.24     1155.57     28.10 o
   4   4  25      108.04       95.14      8.26 o
   6   4  25      303.39      321.17     13.00 o
   8   4  25      642.53      529.59     19.46 o
  10   4  25      301.49      265.23     13.34 o
  12   4  25        0.71       -6.81      6.81 o
  14   4  25       42.73       55.91     10.39 o
  16   4  25       62.24       78.20     12.98 o
 -17   5  25        3.68       10.40     12.72 o
 -15   5  25       17.36       39.78     12.64 o
 -13   5  25       74.50       95.29     13.91 o
 -11   5  25       63.50       87.74     13.00 o
  -9   5  25      156.75      142.63     14.64 o
  -7   5  25     1523.21     1486.67     32.67 o
  -5   5  25       30.08       38.86      7.98 o
  -3   5  25     2759.40     2678.27     46.54 o
  -1   5  25      240.26      229.36     11.19 o
   1   5  25      594.64      620.68     16.87 o
   3   5  25      535.15      503.41     17.38 o
   5   5  25      169.27      151.89     11.79 o
   7   5  25      530.41      553.52     18.99 o
   9   5  25      155.27      121.95     13.60 o
  11   5  25       30.45       43.74     13.01 o
  13   5  25       14.56       17.03     14.83 o
  15   5  25        2.43        0.61     14.24 o
 -14   6  25        5.84       13.17     15.32 o
 -12   6  25        5.98       23.76     12.32 o
 -10   6  25        8.34        1.69      9.23 o
  -8   6  25      198.70      214.27     16.56 o
  -6   6  25     1181.91     1247.70     40.63 o
  -4   6  25      861.93      899.23     47.64 o
  -2   6  25      491.10      452.87     19.12 o
   0   6  25      225.47      259.68     12.61 o
   2   6  25       80.63      115.78     13.32 o
   4   6  25     2108.65     1857.53     38.20 o
   6   6  25        7.10       36.03      8.80 o
   8   6  25      596.92      591.47     24.10 o
  10   6  25      324.38      389.36     25.15 o
  12   6  25        8.00        2.22     15.88 o
  14   6  25        3.65       -9.06     15.83 o
 -13   7  25        1.15       17.84     14.25 o
 -11   7  25      112.32      110.94     15.53 o
  -9   7  25        9.99       13.94     12.38 o
  -7   7  25      114.11      124.71     14.66 o
  -5   7  25      256.69      247.93     17.89 o
  -3   7  25       76.88      102.54     11.78 o
  -1   7  25      792.17      722.46     22.69 o
   1   7  25      160.74      125.02     12.12 o
   3   7  25      196.18      242.21     17.52 o
   5   7  25      112.53      139.19     14.96 o
   7   7  25      196.13      224.89     17.58 o
   9   7  25      266.80      227.62     17.97 o
  11   7  25        3.31       12.72     15.74 o
  13   7  25       34.53       92.02     32.03 o
 -12   8  25        5.87       -0.87     27.28 o
 -10   8  25        4.73        3.94     21.55 o
  -8   8  25       31.02       32.28     12.77 o
  -6   8  25        0.21        4.07     10.60 o
  -4   8  25        3.78       14.67      9.90 o
  -2   8  25      552.43      482.35     21.17 o
   0   8  25        8.23        8.32      8.35 o
   2   8  25       18.05       21.67     10.37 o
   4   8  25      149.77      140.07     15.77 o
   6   8  25        0.20       10.37      9.43 o
   8   8  25       20.32       22.73     10.54 o
  10   8  25        1.50      -14.99     14.99 o
  -7   9  25       60.03       85.46     14.88 o
  -5   9  25       65.51       61.05     13.02 o
  -3   9  25       34.94       44.46     11.77 o
  -1   9  25       43.94       48.52     10.43 o
   1   9  25       39.47       30.46     11.71 o
   3   9  25       40.93       60.92     14.65 o
   5   9  25       14.57       18.82     10.74 o
   7   9  25        1.39        1.78     11.40 o
   9   9  25        5.46        5.16     25.79 o
  -4  10  25      133.60      146.03     38.00 o
  -2  10  25       37.75       52.12     27.42 o
   0  10  25       12.44       55.65     23.07 o
   2  10  25        0.01       26.87     21.72 o
 -18   0  26        0.18       21.63     19.31 o
 -16   0  26      104.76      100.59     21.02 o
 -14   0  26      153.63      168.42     24.57 o
 -12   0  26     1046.73      968.80     42.18 o
 -10   0  26      601.32      548.45     30.41 o
  -8   0  26      182.58      199.24     13.96 o
  -6   0  26     1077.67      845.31     21.48 o
  -4   0  26    13751.59    13659.67    205.85 o
  -2   0  26     7765.39     8411.39    129.82 o
   0   0  26     1098.59     1031.14     22.91 o
   2   0  26    11645.81    12333.32    186.26 o
   4   0  26     4622.77     4844.22     82.98 o
   6   0  26      402.97      381.44     18.48 o
   8   0  26      224.40      228.67     16.11 o
  10   0  26      735.55      655.62     29.02 o
  12   0  26      741.89      788.65     38.86 o
  14   0  26        7.57       -1.25     10.52 o
  16   0  26       39.65       17.83     29.32 o
  18   0  26        0.03       18.89     34.88 o
 -19   1  26        0.03       -8.89     16.88 o
 -17   1  26       21.60       23.99     12.36 o
 -15   1  26       33.75       36.33     12.26 o
 -13   1  26       83.33       78.50     11.05 o
 -11   1  26      844.63      795.81     22.94 o
  -9   1  26     2757.82     2625.27     46.45 o
  -7   1  26     2730.36     2688.86     41.46 o
  -5   1  26      481.82      520.38     14.44 o
  -3   1  26      707.04      614.19     13.32 o
  -1   1  26     8208.29     8248.03     96.96 o
   1   1  26     2672.21     2790.95     34.60 o
   3   1  26      294.31      225.74      7.68 o
   5   1  26     2068.74     2080.44     30.78 o
   7   1  26       70.72       70.49      7.78 o
   9   1  26      706.27      680.13     18.40 o
  11   1  26      259.90      241.26     12.88 o
  13   1  26      289.78      318.01     21.81 o
  15   1  26      121.95      132.47     13.74 o
  17   1  26       33.64       68.91     14.14 o
 -18   2  26        3.26       -9.79     11.52 o
 -16   2  26       82.84       86.32     13.02 o
 -14   2  26        0.06       -0.51      9.33 o
 -12   2  26        0.07       11.30      8.17 o
 -10   2  26      487.56      448.36     17.22 o
  -8   2  26       46.13       30.87      6.74 o
  -6   2  26      572.36      505.35     12.73 o
  -4   2  26        7.13        8.41      4.50 o
  -2   2  26     3668.73     3861.81     50.02 o
   0   2  26       16.98       19.92      4.60 o
   2   2  26     1651.44     1563.36     24.51 o
   4   2  26     2261.34     2088.66     33.11 o
   6   2  26      109.28       98.69      7.16 o
   8   2  26     1425.78     1336.03     31.65 o
  10   2  26        0.10        0.07      6.35 o
  12   2  26       13.43       22.14      8.36 o
  14   2  26       34.96       20.85      8.88 o
  16   2  26       75.70       99.64     16.26 o
  18   2  26       18.01       48.88     13.57 o
 -17   3  26        2.17        2.63     10.45 o
 -15   3  26       64.17       56.55     11.33 o
 -13   3  26       61.68       39.51     13.61 o
 -11   3  26      476.97      504.72     19.13 o
  -9   3  26      684.36      636.04     17.95 o
  -7   3  26       96.07      116.66      9.21 o
  -5   3  26      980.89     1017.24     23.80 o
  -3   3  26      196.12      142.04      7.88 o
  -1   3  26      302.19      270.50     11.12 o
   1   3  26     9812.48    10262.31    129.15 o
   3   3  26       58.63       62.88      6.94 o
   5   3  26      300.11      316.39     12.19 o
   7   3  26     1133.62     1058.56     23.28 o
   9   3  26      389.37      460.54     17.49 o
  11   3  26       48.75       38.05      8.13 o
  13   3  26       88.86       88.16     10.41 o
  15   3  26        0.31        0.88      8.95 o
  17   3  26       57.77       67.11     16.85 o
 -16   4  26        0.30        9.53      9.79 o
 -14   4  26       38.82       32.90     12.71 o
 -12   4  26     1310.97     1242.20     31.33 o
 -10   4  26      213.28      241.09     12.84 o
  -8   4  26      238.50      289.80     13.36 o
  -6   4  26     2207.06     1870.70     35.50 o
  -4   4  26     1721.88     1630.75     27.11 o
  -2   4  26     6780.63     6805.26     90.20 o
   0   4  26       70.98      113.43      9.82 o
   2   4  26      227.23      184.54      9.52 o
   4   4  26       32.90       46.15      7.40 o
   6   4  26      723.55      710.87     18.53 o
   8   4  26     1258.15     1332.73     30.81 o
  10   4  26      201.13      234.50     16.05 o
  12   4  26       46.23       59.08      9.16 o
  14   4  26       19.11       17.19      9.51 o
  16   4  26        0.90       22.24     10.93 o
 -17   5  26       95.09      135.05     23.80 o
 -15   5  26      352.64      325.36     21.94 o
 -13   5  26       96.39       83.48     16.42 o
 -11   5  26        3.34        8.85     10.23 o
  -9   5  26       51.75       87.24     10.35 o
  -7   5  26       40.91       55.55      9.14 o
  -5   5  26      121.98      112.64     10.82 o
  -3   5  26     1055.16      909.58     21.46 o
  -1   5  26      116.36      153.23     10.15 o
   1   5  26     1124.17     1092.80     23.49 o
   3   5  26      418.91      401.07     16.31 o
   5   5  26      570.79      483.72     17.62 o
   7   5  26       53.49       62.57      9.24 o
   9   5  26       19.71       17.44      9.42 o
  11   5  26        1.05       -5.84      9.04 o
  13   5  26       75.99       85.51     16.69 o
  15   5  26        0.06        0.44     13.95 o
 -14   6  26       12.78       37.79     13.94 o
 -12   6  26        7.65       12.22     11.86 o
 -10   6  26      210.50      211.55     18.68 o
  -8   6  26      219.93      272.71     23.99 o
  -6   6  26        9.44        7.44      9.16 o
  -4   6  26      694.58      688.83     34.67 o
  -2   6  26        7.99       36.21      8.29 o
   0   6  26      721.97      719.44     21.22 o
   2   6  26     1705.49     1474.04     32.60 o
   4   6  26        8.65       31.00      9.94 o
   6   6  26      648.48      665.11     21.63 o
   8   6  26      114.11      124.42     12.28 o
  10   6  26      413.86      330.82     24.09 o
  12   6  26       89.19       92.87     22.17 o
  14   6  26        7.57       23.72     25.38 o
 -13   7  26        5.52       38.93     16.60 o
 -11   7  26       25.11       28.92     11.91 o
  -9   7  26      102.54      144.26     16.07 o
  -7   7  26       60.91       76.04     15.79 o
  -5   7  26        5.12       13.44      9.86 o
  -3   7  26     1613.37     1626.58     41.42 o
  -1   7  26       63.32       67.37     10.23 o
   1   7  26       61.51       68.03     11.81 o
   3   7  26     1485.97     1286.62     36.45 o
   5   7  26       98.02      103.22     14.77 o
   7   7  26        0.39       -8.69      8.69 o
   9   7  26        4.37        2.20      9.96 o
  11   7  26        0.74       24.13     31.62 o
 -12   8  26        0.35      -10.31     28.50 o
 -10   8  26       69.12       55.06     13.59 o
  -8   8  26      263.54      260.84     20.80 o
  -6   8  26      426.63      426.33     35.43 o
  -4   8  26      268.99      287.68     19.86 o
  -2   8  26      144.30      170.89     14.28 o
   0   8  26      175.12      214.46     17.73 o
   2   8  26       98.90      122.54     14.63 o
   4   8  26       91.21      143.37     15.46 o
   6   8  26       23.58       11.43      9.44 o
   8   8  26        7.17       28.57     10.69 o
  10   8  26       59.53       71.78     19.69 o
  -7   9  26      212.87      196.43     19.28 o
  -5   9  26      107.12      132.90     16.41 o
  -3   9  26        3.32        7.07     12.69 o
  -1   9  26        1.40        0.87     12.62 o
   1   9  26       28.61       46.73     11.84 o
   3   9  26        3.03        7.96      9.71 o
   5   9  26       12.81       11.91     10.25 o
   7   9  26        0.10        6.40     16.07 o
   0  10  26       13.70       18.19     20.90 o
   2  10  26        4.41      -17.10     17.10 o
 -19   1  27       18.12       24.42     18.01 o
 -17   1  27       37.32       62.10     13.87 o
 -15   1  27       21.45       13.79     10.81 o
 -13   1  27       85.05      103.78     13.77 o
 -11   1  27     2679.41     2586.64     48.02 o
  -9   1  27       23.22       17.68      7.92 o
  -7   1  27     3945.10     3708.25     53.82 o
  -5   1  27       70.24       70.44      6.16 o
  -3   1  27      564.46      518.34     12.46 o
  -1   1  27      308.84      417.04     24.77 o
   1   1  27     1334.48     1477.02     21.30 o
   3   1  27      707.69      824.27     14.66 o
   5   1  27     1710.81     1673.62     26.83 o
   7   1  27      608.16      637.21     17.10 o
   9   1  27      228.00      224.35     11.91 o
  11   1  27      428.26      424.68     16.24 o
  13   1  27        3.73        3.86      7.00 o
  15   1  27       85.59       97.63     12.58 o
  17   1  27       73.97       70.36     14.04 o
 -18   2  27       26.38       34.54     13.79 o
 -16   2  27      415.30      451.51     32.09 o
 -14   2  27       40.28       51.72     10.42 o
 -12   2  27      221.46      201.77     14.25 o
 -10   2  27      333.47      341.30     19.39 o
  -8   2  27      256.23      272.41     12.04 o
  -6   2  27        0.19        2.86      5.68 o
  -4   2  27      147.85      154.03      7.93 o
  -2   2  27      419.86      458.12     18.85 o
   0   2  27       97.36      120.40      7.14 o
   2   2  27     3924.24     3896.45     54.21 o
   4   2  27      771.85      751.05     15.89 o
   6   2  27        6.63        2.80      5.62 o
   8   2  27      977.34      982.11     24.49 o
  10   2  27     1857.86     1889.54     35.18 o
  12   2  27       13.43       11.59      7.35 o
  14   2  27       44.64       39.09      8.92 o
  16   2  27       26.57       31.04     17.82 o
  18   2  27       61.42       85.58     18.40 o
 -17   3  27      108.05      130.15     14.59 o
 -15   3  27      146.70      147.14     14.41 o
 -13   3  27      449.16      482.53     20.53 o
 -11   3  27      552.76      510.18     19.39 o
  -9   3  27        2.86        0.38      6.74 o
  -7   3  27      448.80      467.12     15.40 o
  -5   3  27     1628.77     1483.56     28.42 o
  -3   3  27      955.01      960.68     18.71 o
  -1   3  27      852.99      856.74     17.28 o
   1   3  27     1630.20     1676.63     31.69 o
   3   3  27      809.26      650.53     16.38 o
   5   3  27      820.90      783.85     18.86 o
   7   3  27     2921.79     2802.00     49.83 o
   9   3  27     2354.40     2224.27     39.15 o
  11   3  27      464.27      424.55     16.37 o
  13   3  27       24.42       15.14      7.94 o
  15   3  27        0.73       11.03      9.56 o
  17   3  27       39.44       39.37     13.39 o
 -16   4  27       60.79       72.66     15.22 o
 -14   4  27       11.43       20.06      9.67 o
 -12   4  27      511.32      521.03     20.70 o
 -10   4  27        3.65       -4.41      6.27 o
  -8   4  27      673.65      588.84     17.56 o
  -6   4  27     1376.94     1385.08     27.56 o
  -4   4  27     1833.49     1772.74     29.03 o
  -2   4  27      889.49      841.41     20.85 o
   0   4  27     1245.89     1267.90     22.72 o
   2   4  27        8.88       17.59      5.39 o
   4   4  27      696.67      588.57     24.78 o
   6   4  27      149.39      163.76     10.61 o
   8   4  27     2829.72     2756.32     69.64 o
  10   4  27     1067.83      997.27     27.06 o
  12   4  27       43.60       28.18      9.55 o
  14   4  27       19.79       22.32     11.57 o
  16   4  27      233.50      271.64     21.34 o
 -15   5  27       49.06       50.15     12.90 o
 -13   5  27       11.23       20.20     10.30 o
 -11   5  27       15.56       34.38     10.42 o
  -9   5  27      345.98      300.57     16.15 o
  -7   5  27      676.21      612.94     20.34 o
  -5   5  27      122.87      109.85     10.75 o
  -3   5  27     2346.74     2164.26     37.40 o
  -1   5  27       10.32       23.83      8.48 o
   1   5  27     1057.03     1079.66     35.06 o
   3   5  27       34.57       67.51      9.43 o
   5   5  27      467.61      460.08     20.03 o
   7   5  27       27.18       19.10      8.06 o
   9   5  27      158.22      143.74     14.74 o
  11   5  27       55.83       53.68     12.06 o
  13   5  27        0.03        9.81     12.40 o
  15   5  27       49.48       38.94     19.99 o
 -14   6  27      114.66      157.40     26.99 o
 -12   6  27       57.12       89.77     16.87 o
 -10   6  27        1.38       23.23     10.46 o
  -8   6  27       70.22       86.48     12.54 o
  -6   6  27      363.95      332.57     19.25 o
  -4   6  27       89.18       76.13     12.03 o
  -2   6  27     2724.43     2705.02     45.05 o
   0   6  27      115.54      110.85     10.03 o
   2   6  27      614.72      502.34     18.30 o
   4   6  27      914.24      812.21     26.14 o
   6   6  27        8.18       21.35      8.65 o
   8   6  27        5.49        3.25      8.22 o
  10   6  27        4.83       11.60     11.75 o
  12   6  27      118.55      103.96     22.55 o
  14   6  27        0.06       -1.48     16.12 o
 -13   7  27        6.97       20.58     14.93 o
 -11   7  27        0.48       20.28     11.42 o
  -9   7  27      219.90      216.04     21.59 o
  -7   7  27      181.85      199.07     17.47 o
  -5   7  27       10.08       -0.31      8.73 o
  -3   7  27      601.32      568.16     24.00 o
  -1   7  27     1081.88      969.20     26.73 o
   1   7  27      386.14      382.93     20.30 o
   3   7  27      121.73      171.27     15.96 o
   5   7  27       16.84       24.28     13.60 o
   7   7  27       73.99      102.91     13.89 o
   9   7  27        8.99       27.82     18.33 o
  11   7  27        8.17        8.51     14.50 o
 -10   8  27      118.83      148.26     17.88 o
  -8   8  27       14.63       -4.73     10.48 o
  -6   8  27        2.31       -6.15     10.30 o
  -2   8  27        7.08        6.80      9.61 o
   0   8  27       28.95       24.73     10.48 o
   2   8  27        1.47        4.63      9.93 o
   4   8  27      122.28      125.38     15.18 o
   6   8  27       11.10        6.14      9.44 o
   8   8  27        0.51       18.09     12.42 o
  -7   9  27        0.12        9.14     18.86 o
  -5   9  27       37.73       76.88     15.24 o
  -3   9  27       12.43        8.24     10.34 o
  -1   9  27       15.64       36.05     15.34 o
   1   9  27        3.37       28.21     11.04 o
   3   9  27        2.29        1.96      9.54 o
   5   9  27        4.05       22.65     10.19 o
   7   9  27       25.63       30.62     34.88 o
 -18   0  28      145.50      220.15     29.47 o
 -16   0  28      208.61      223.97     27.54 o
 -14   0  28        7.17       -6.83     13.29 o
 -12   0  28      487.79      451.26     38.00 o
 -10   0  28      131.84       96.08     40.85 o
  -8   0  28      820.36      702.22     33.20 o
  -6   0  28      652.85      635.51     22.51 o
  -4   0  28     5436.38     5270.05    228.14 o
  -2   0  28      316.29      266.14     11.22 o
   0   0  28      118.45      130.07      8.72 o
   2   0  28      727.26      828.08     22.06 o
   6   0  28     5219.71     5277.72    103.53 o
   8   0  28        2.35        3.36      8.49 o
  10   0  28      566.34      507.39     24.49 o
  12   0  28       12.11       -0.56      9.98 o
  14   0  28      181.45      228.08     19.92 o
  16   0  28       42.91       33.77     32.30 o
  18   0  28       18.40       -7.60     21.44 o
 -19   1  28        2.42        1.90     23.89 o
 -17   1  28       39.72       70.26     14.03 o
 -15   1  28      239.49      237.47     18.98 o
 -13   1  28      112.62      129.50     17.25 o
 -11   1  28      881.54      898.40     28.45 o
  -9   1  28      410.98      404.56     16.02 o
  -7   1  28      453.78      437.50     13.91 o
  -5   1  28        8.14       13.94      4.79 o
  -3   1  28       29.87       36.65      5.08 o
  -1   1  28       71.89       84.09      6.12 o
   1   1  28     3154.46     3229.40     42.89 o
   3   1  28     1025.50      978.69     18.75 o
   5   1  28        0.14        6.44      5.47 o
   7   1  28       34.41       54.33      7.71 o
   9   1  28        0.23       13.50      6.66 o
  11   1  28      302.02      295.36     14.08 o
  13   1  28       41.36       62.51     11.66 o
  15   1  28       45.28       43.68     10.81 o
  17   1  28        5.71       -7.42     11.00 o
 -18   2  28        0.84      -10.13     13.17 o
 -16   2  28      171.03      192.62     18.48 o
 -14   2  28        5.18       28.92      9.72 o
 -12   2  28       17.83       17.01      8.70 o
 -10   2  28      232.23      225.76     13.70 o
  -8   2  28       11.37       25.12      6.70 o
  -6   2  28      573.74      609.29     16.47 o
  -4   2  28     2479.76     2348.19     34.31 o
  -2   2  28     1110.10     1095.46     19.82 o
   0   2  28       47.45       45.17      5.74 o
   2   2  28     6114.16     6269.18     82.33 o
   4   2  28      816.22      926.86     20.13 o
   6   2  28      770.25      677.42     17.65 o
   8   2  28       49.16       50.23      8.04 o
  10   2  28        0.01       18.72      7.47 o
  12   2  28        3.04       -3.83      6.50 o
  14   2  28        6.92       -1.61      8.38 o
  16   2  28       41.05       58.68     11.65 o
  18   2  28        7.55      -13.57     20.90 o
 -17   3  28        9.17       24.24     18.12 o
 -15   3  28       66.73       76.54     12.37 o
 -13   3  28        1.35       11.57      9.05 o
 -11   3  28       47.59       41.94     11.22 o
  -9   3  28     1809.66     1569.78     35.37 o
  -7   3  28     3668.57     3621.62     54.48 o
  -5   3  28     1461.47     1389.67     39.42 o
  -3   3  28      289.65      240.68      9.88 o
  -1   3  28      552.72      514.44     13.39 o
   1   3  28       39.39       64.93      6.55 o
   3   3  28      500.14      380.74     13.15 o
   5   3  28      817.59      757.04     18.96 o
   7   3  28       38.11       61.15      9.49 o
   9   3  28      819.36      704.95     25.12 o
  11   3  28        3.80        0.79      6.88 o
  13   3  28       30.38       31.89      8.67 o
  15   3  28        1.32        9.49      9.39 o
  17   3  28       10.89       34.93     13.47 o
 -16   4  28        3.69       19.19     10.87 o
 -14   4  28       21.22       20.31      9.79 o
 -12   4  28      164.07      178.92     16.34 o
 -10   4  28       53.98       67.18     10.16 o
  -8   4  28      155.03      154.05     10.93 o
  -6   4  28       27.27       49.90      8.87 o
  -4   4  28       57.76       89.20      7.92 o
  -2   4  28      119.20      144.13      8.77 o
   0   4  28     1057.93     1019.90     20.04 o
   2   4  28      123.19      159.37      9.89 o
   4   4  28        1.55        6.51      6.27 o
   6   4  28      531.90      520.84     16.37 o
   8   4  28     1496.03     1424.29     32.67 o
  10   4  28       41.23       35.19     10.38 o
  12   4  28      101.92       69.83     11.15 o
  14   4  28       47.28       63.43     14.38 o
  16   4  28       47.00       57.80     14.12 o
 -15   5  28       41.93       47.81     12.82 o
 -13   5  28       29.19       43.03     11.99 o
 -11   5  28      473.78      442.81     22.56 o
  -9   5  28      158.89      165.83     13.39 o
  -7   5  28     1279.63     1253.45     53.44 o
  -5   5  28     1448.66     1444.82     32.04 o
  -3   5  28      303.99      331.59     13.83 o
  -1   5  28       75.83       64.94      9.13 o
   1   5  28      411.15      409.09     14.88 o
   3   5  28       46.44       45.69      9.10 o
   5   5  28      355.68      399.89     21.33 o
   7   5  28       34.47       13.11      8.30 o
   9   5  28      459.26      457.41     22.01 o
  11   5  28        2.52       -9.45      9.45 o
  13   5  28       28.69       44.83     19.59 o
  15   5  28        1.53       -3.05     14.70 o
 -14   6  28        0.34       13.60     11.87 o
 -12   6  28      193.67      181.92     20.97 o
 -10   6  28        1.95       25.16     10.17 o
  -8   6  28       41.68       60.36     11.80 o
  -6   6  28        5.79       -0.74      8.48 o
  -4   6  28      172.62      184.22     13.44 o
  -2   6  28     2035.38     1959.50     36.20 o
   0   6  28     1393.91     1380.96     36.03 o
   2   6  28       47.18       42.75      9.01 o
   4   6  28      114.83      112.42     11.46 o
   6   6  28     1812.57     1616.41     36.41 o
   8   6  28       80.64       91.91     13.75 o
  10   6  28        9.58        0.78      9.91 o
  12   6  28        9.26        2.51     22.39 o
  14   6  28        2.80        2.99     21.99 o
 -13   7  28       35.85       63.70     26.87 o
 -11   7  28        1.33        1.26     10.61 o
  -9   7  28      102.90      168.71     17.52 o
  -7   7  28       46.43       64.08     12.81 o
  -5   7  28        6.53       18.87      9.69 o
  -3   7  28      442.30      364.59     20.26 o
  -1   7  28      155.31      190.84     14.17 o
   1   7  28       64.42       64.68     11.67 o
   3   7  28      720.77      625.98     30.64 o
   5   7  28      418.04      423.73     30.37 o
   7   7  28      201.65      178.43     16.74 o
   9   7  28       35.65       28.31     12.59 o
  11   7  28       81.57      143.41     51.17 o
 -10   8  28        1.61        6.80     11.33 o
  -8   8  28       66.22       91.17     15.47 o
  -6   8  28       60.53       72.05     13.64 o
  -4   8  28      366.29      361.09     22.06 o
  -2   8  28        2.57       -4.12      9.55 o
   0   8  28        8.21        6.73      9.75 o
   2   8  28       44.77       52.58     12.64 o
   4   8  28       61.03       62.55     12.25 o
   6   8  28       69.25       72.95     13.02 o
   8   8  28        0.13        0.74      9.92 o
  -7   9  28      210.72      234.25     43.70 o
  -5   9  28       19.20       45.64     16.66 o
  -3   9  28        0.29       -5.46     10.83 o
  -1   9  28       22.06       17.76     11.82 o
   1   9  28        6.98       13.42     16.53 o
   3   9  28       12.84       11.41     10.54 o
   5   9  28        9.77       12.85      9.95 o
   7   9  28       40.59       66.20     29.45 o
 -17   1  29       20.40       17.12     11.88 o
 -15   1  29      243.60      252.58     19.27 o
 -13   1  29       46.08       12.48      9.96 o
 -11   1  29      161.24      192.66     18.49 o
  -9   1  29       15.73        5.20      8.61 o
  -7   1  29      934.75      933.61     20.80 o
  -5   1  29      927.76      904.97     17.79 o
  -3   1  29      797.88      764.12     15.80 o
  -1   1  29      505.29      464.27     11.91 o
   1   1  29       65.53      114.03      7.44 o
   3   1  29     2636.97     2798.54     48.82 o
   7   1  29       14.91       18.51      6.72 o
   9   1  29      479.34      447.94     19.04 o
  11   1  29      202.48      157.86     11.64 o
  13   1  29       12.18       42.39      8.77 o
  15   1  29        0.21       -0.67      9.11 o
  17   1  29        2.39       -8.94     10.34 o
 -18   2  29       25.80       17.78     16.69 o
 -16   2  29        4.38        5.38     11.55 o
 -14   2  29       31.76       47.66     15.04 o
 -12   2  29      478.68      443.14     18.86 o
 -10   2  29      671.84      582.88     21.81 o
  -8   2  29       68.18       45.37      7.40 o
  -6   2  29     1734.93     1546.50     33.63 o
  -4   2  29      692.37      616.26     14.73 o
  -2   2  29      760.81      692.19     17.78 o
   0   2  29      572.10      528.41     13.13 o
   2   2  29     2880.31     2756.10     38.51 o
   4   2  29     1754.79     1792.08     31.16 o
   6   2  29     1678.08     1662.25     33.85 o
   8   2  29      349.56      294.26     13.29 o
  10   2  29      128.33      137.69     11.13 o
  12   2  29        1.05       10.15      7.25 o
  14   2  29        2.87       13.87      8.28 o
  16   2  29       37.72       52.88     12.24 o
  18   2  29       30.60       78.99     27.14 o
 -17   3  29      129.63      162.77     18.98 o
 -15   3  29       17.49       21.32     10.11 o
 -13   3  29      497.43      456.75     20.29 o
 -11   3  29      237.67      234.05     15.09 o
  -9   3  29      160.32      182.09     11.59 o
  -7   3  29      381.90      335.85     13.66 o
  -5   3  29      516.15      509.58     14.04 o
  -3   3  29      131.67      141.53      8.52 o
  -1   3  29      572.38      461.88     12.89 o
   1   3  29     2898.01     2815.68     39.83 o
   3   3  29       29.76       20.22      6.31 o
   5   3  29     6015.54     5855.01     80.48 o
   7   3  29     1912.51     1819.32     52.92 o
   9   3  29      111.00       85.64     10.81 o
  11   3  29       67.11       72.52     10.61 o
  13   3  29       76.92       85.39     10.57 o
  15   3  29        0.10       -5.18      9.39 o
  17   3  29       62.61       83.54     19.56 o
 -16   4  29      113.81      135.75     20.04 o
 -14   4  29       38.78       19.62      9.94 o
 -12   4  29       85.22       64.63     10.97 o
 -10   4  29       59.59       50.46      9.75 o
  -8   4  29        0.02       -0.11      6.71 o
  -6   4  29        1.04       13.34      7.08 o
  -4   4  29     1412.41     1366.98     24.87 o
  -2   4  29     3210.88     2915.29     44.85 o
   0   4  29     1385.33     1306.87     23.72 o
   2   4  29      112.47      104.26      9.05 o
   4   4  29     1518.51     1323.24     26.74 o
   6   4  29     1863.30     1703.38     32.08 o
   8   4  29       39.03       57.63      9.85 o
  10   4  29        9.67       10.76      8.45 o
  12   4  29      479.06      411.75     21.64 o
  14   4  29        3.02        6.48     11.15 o
  16   4  29       70.29       71.01     14.86 o
 -15   5  29        1.55        3.39     10.71 o
 -13   5  29      320.36      343.34     29.31 o
 -11   5  29       43.35       22.78     11.14 o
  -9   5  29       99.23       91.96     10.94 o
  -7   5  29        6.38       21.45      8.14 o
  -5   5  29      387.98      415.40     17.58 o
  -3   5  29      186.63      189.02     11.69 o
  -1   5  29      961.18      938.29     24.15 o
   1   5  29      174.14      177.06     12.60 o
   3   5  29      308.40      256.58     14.20 o
   5   5  29      784.54      911.95     24.96 o
   7   5  29      219.80      165.74     14.97 o
   9   5  29        3.20       15.78     10.10 o
  11   5  29        1.93       19.42     10.50 o
  13   5  29       72.36       57.67     15.67 o
  15   5  29       20.86       40.22     48.04 o
 -14   6  29      161.46      174.95     45.47 o
 -12   6  29       21.12       37.20     14.30 o
 -10   6  29        2.81       -1.11      9.39 o
  -8   6  29       22.22       24.58     10.10 o
  -6   6  29       16.15       12.03      9.74 o
  -4   6  29      252.85      217.52     14.20 o
  -2   6  29       13.98       39.84      8.35 o
   0   6  29       21.91       22.89      7.55 o
   2   6  29      460.56      447.49     18.39 o
   4   6  29      460.48      460.86     19.10 o
   6   6  29        2.24        8.71      8.55 o
   8   6  29       14.62       31.25     10.85 o
  10   6  29       27.07       21.93     11.32 o
  12   6  29        8.94        9.25     15.51 o
 -11   7  29       27.47       39.59     17.24 o
  -9   7  29      172.58      173.33     17.44 o
  -7   7  29      227.56      232.16     18.71 o
  -5   7  29      186.32      197.89     17.37 o
  -3   7  29      991.56      834.00     28.73 o
  -1   7  29       77.24       67.08     10.44 o
   1   7  29      371.98      370.13     21.01 o
   3   7  29      137.09      104.06     13.58 o
   5   7  29        7.74        9.40      9.36 o
   7   7  29        0.67       -8.89      9.38 o
   9   7  29        0.13        3.28     11.42 o
  11   7  29      156.45      248.16     30.94 o
 -10   8  29       66.27       59.53     18.38 o
  -8   8  29      487.51      548.03     33.46 o
  -6   8  29       10.83       11.97     13.83 o
  -4   8  29      179.23      229.31     19.18 o
  -2   8  29       21.25       37.82     10.95 o
   0   8  29      234.21      247.50     18.64 o
   2   8  29       77.78      116.03     14.62 o
   4   8  29       94.07       81.07     13.35 o
   6   8  29        6.07       11.82     10.58 o
   8   8  29       11.16       -2.17      9.53 o
  -5   9  29       27.16       40.89     13.76 o
  -3   9  29        0.28      -10.07     10.07 o
  -1   9  29        1.82       27.14     12.64 o
   1   9  29        4.22       19.15     10.71 o
   3   9  29       14.26        9.81     10.14 o
   5   9  29        8.61       24.77     12.97 o
   7   9  29        1.00       25.29     35.83 o
 -18   0  30      194.40      273.34     45.06 o
 -16   0  30       67.71       41.61     18.70 o
 -14   0  30        0.13        5.41     14.54 o
 -12   0  30     1693.04     1455.91     54.21 o
 -10   0  30      741.41      619.17     33.27 o
  -8   0  30      643.68      619.19     32.34 o
  -6   0  30      957.55      895.05     28.25 o
  -4   0  30     4152.75     3801.13     77.35 o
  -2   0  30     3716.75     3798.80     76.53 o
   0   0  30      300.08      348.49     15.71 o
   2   0  30     1007.33      821.34     21.31 o
   4   0  30     1273.26     1271.82     46.41 o
   6   0  30        4.34        6.52      8.71 o
   8   0  30      242.35      242.26     17.12 o
  10   0  30     4202.62     3993.44     86.61 o
  12   0  30      194.63      175.16     17.49 o
  14   0  30        1.00        6.80     11.34 o
  16   0  30      128.48      131.04     52.66 o
  18   0  30       55.71       49.95     29.04 o
 -17   1  30        0.21       -4.10     10.77 o
 -15   1  30      118.11      121.62     15.60 o
 -13   1  30       20.68       31.65     10.45 o
 -11   1  30      337.25      302.37     18.45 o
  -9   1  30      345.38      370.40     18.86 o
  -7   1  30      173.90      131.58     10.69 o
  -5   1  30       32.27       40.07      6.55 o
  -3   1  30      208.40      223.98      9.00 o
  -1   1  30      446.08      584.72     13.66 o
   1   1  30      378.77      407.37     14.24 o
   3   1  30      776.62      769.89     20.86 o
   5   1  30      312.49      385.16     13.57 o
   7   1  30      101.04      140.06     10.24 o
   9   1  30       12.62       39.99      7.81 o
  11   1  30      341.49      361.73     17.68 o
  13   1  30       46.75       53.71      9.16 o
  15   1  30      148.80      184.53     13.74 o
  17   1  30        2.64        2.67     11.19 o
 -18   2  30        2.21       15.74     24.43 o
 -16   2  30       40.75       31.38     12.90 o
 -14   2  30      224.18      216.48     18.15 o
 -12   2  30      122.79       99.76     13.50 o
 -10   2  30      348.62      374.30     16.87 o
  -8   2  30      575.04      535.29     16.17 o
  -6   2  30      592.77      596.15     17.72 o
  -4   2  30       83.98       76.73      7.02 o
  -2   2  30     1985.60     1680.20     47.48 o
   0   2  30      862.23      745.49     16.07 o
   2   2  30       70.14       64.27      6.52 o
   4   2  30     2194.27     2203.88     36.33 o
   6   2  30      290.97      363.87     15.59 o
   8   2  30      407.90      425.67     17.12 o
  10   2  30      319.70      352.56     18.24 o
  12   2  30      412.19      461.81     17.78 o
  14   2  30      206.98      218.83     14.63 o
  16   2  30       30.38       49.08     12.12 o
 -17   3  30        9.06       23.66     12.84 o
 -15   3  30        0.00       -0.44     11.25 o
 -13   3  30       37.74       58.67     11.00 o
 -11   3  30       36.30       37.44      9.20 o
  -9   3  30       69.92       71.00      8.97 o
  -7   3  30     1638.62     1623.32     30.89 o
  -5   3  30      671.57      573.08     18.38 o
  -3   3  30      434.14      473.91     15.02 o
  -1   3  30     1225.31     1175.83     21.85 o
   1   3  30     2405.98     2477.87     41.69 o
   3   3  30     1361.52     1206.83     24.47 o
   5   3  30      204.13      241.15     11.97 o
   7   3  30      972.87      981.10     25.74 o
   9   3  30     2690.85     2357.42     45.94 o
  11   3  30        0.41       -1.56      8.41 o
  13   3  30       37.38       37.67     10.26 o
  15   3  30       92.20      118.73     15.93 o
  17   3  30      118.36      179.65     25.89 o
 -16   4  30        2.03        1.01     10.81 o
 -14   4  30       73.89       81.17     12.54 o
 -12   4  30      105.66      140.69     14.46 o
 -10   4  30      892.59      845.51     30.49 o
  -8   4  30      725.33      715.61     22.03 o
  -6   4  30     1210.43     1189.23     33.50 o
  -4   4  30        0.17        6.44      6.49 o
  -2   4  30     2395.28     2261.06     35.09 o
   0   4  30     1019.44     1044.33     23.07 o
   2   4  30      686.72      587.48     23.56 o
   4   4  30     1808.47     1804.42     33.14 o
   6   4  30     1385.18     1302.81     27.37 o
   8   4  30     2190.83     1994.97     40.91 o
  10   4  30      147.95      118.09     12.15 o
  12   4  30      182.04      203.26     15.18 o
  14   4  30       64.50       66.30     14.12 o
  16   4  30       13.99       24.36     19.70 o
 -15   5  30        0.51       23.12     11.29 o
 -13   5  30       45.81       64.24     13.48 o
 -11   5  30        3.10        7.35     10.38 o
  -9   5  30      236.68      265.17     15.80 o
  -7   5  30       47.16       34.45      9.06 o
  -5   5  30       16.07       15.13      7.73 o
  -3   5  30      408.03      440.51     15.77 o
  -1   5  30     2563.36     2509.13     42.06 o
   1   5  30     3905.32     3723.85     62.90 o
   3   5  30      125.83      166.61     12.63 o
   5   5  30        6.24       12.42      7.93 o
   7   5  30      320.36      346.25     19.55 o
   9   5  30        1.55       19.09     10.08 o
  11   5  30      118.92      114.18     14.69 o
  13   5  30       60.50       68.44     16.47 o
  15   5  30       10.57      -23.07     23.07 o
 -14   6  30        0.25       49.23     17.03 o
 -12   6  30      157.54      171.95     20.94 o
 -10   6  30       56.67       66.52     13.01 o
  -8   6  30        5.32       -3.98      9.06 o
  -6   6  30       11.08       12.09      9.62 o
  -4   6  30     1993.14     2000.77     41.04 o
  -2   6  30      654.32      674.89     22.60 o
   0   6  30      565.97      592.09     20.40 o
   2   6  30      715.45      723.73     22.67 o
   4   6  30        4.70        7.20      8.31 o
   6   6  30       33.83       25.06      8.87 o
   8   6  30      279.43      253.04     18.28 o
  10   6  30       24.59       30.79     11.65 o
  12   6  30        5.46       61.33     18.61 o
 -11   7  30       34.91       52.62     13.69 o
  -9   7  30       11.70       21.29     11.28 o
  -7   7  30       58.39       52.29     12.17 o
  -5   7  30       70.93       82.77     13.26 o
  -3   7  30      244.01      229.94     17.49 o
  -1   7  30        3.45       14.77      8.77 o
   1   7  30       15.30       16.95     15.24 o
   3   7  30       31.43       32.86     10.61 o
   5   7  30      449.53      422.51     22.59 o
   7   7  30       62.10       34.31     11.83 o
   9   7  30       66.26       93.70     16.38 o
  11   7  30      161.14      158.01     28.77 o
 -10   8  30       30.11       48.86     30.13 o
  -8   8  30       12.09       28.20     11.77 o
  -6   8  30      453.22      479.25     50.42 o
  -4   8  30       76.27       64.36     14.01 o
  -2   8  30      112.80       95.93     14.42 o
   0   8  30      120.69      134.41     15.60 o
   2   8  30      255.76      278.06     20.08 o
   4   8  30        1.46       38.58     11.85 o
   6   8  30      152.97      163.91     24.83 o
   8   8  30       11.78       41.11     11.56 o
  -5   9  30      135.00      114.28     35.56 o
  -3   9  30       24.48       12.39     11.87 o
  -1   9  30       26.27       36.29     14.30 o
   1   9  30        2.03        6.80     10.23 o
   3   9  30       15.09       27.99     11.29 o
   5   9  30        8.73       -0.77     14.60 o
 -17   1  31       68.63       65.22     14.80 o
 -15   1  31       36.66       42.13     13.03 o
 -13   1  31       14.59       -7.87     13.91 o
 -11   1  31      199.79      208.22     16.45 o
  -9   1  31       56.64       25.68      9.79 o
  -7   1  31     2101.98     1821.36     38.65 o
  -5   1  31       41.12       39.02      6.70 o
  -3   1  31       13.14        7.85      4.74 o
  -1   1  31     2976.85     2816.00     56.25 o
   1   1  31      172.94      176.46     12.12 o
   3   1  31      133.22      215.94     12.69 o
   5   1  31       46.10       41.85      7.94 o
   7   1  31     1794.89     1629.49     30.83 o
   9   1  31      438.31      408.68     15.60 o
  11   1  31      126.75      125.13     11.35 o
  13   1  31       49.16       51.13      9.25 o
  15   1  31       46.01       80.51     11.41 o
  17   1  31        1.97       12.25     14.15 o
 -16   2  31       43.60       40.93     17.72 o
 -14   2  31      128.84      113.77     15.05 o
 -12   2  31      147.12      153.47     15.48 o
 -10   2  31       46.24       50.21     10.76 o
  -8   2  31      485.86      465.74     15.79 o
  -6   2  31      466.21      537.01     16.63 o
  -4   2  31        0.16       -1.17      5.02 o
  -2   2  31     1186.34     1164.05     27.16 o
   0   2  31      651.74      595.97     14.53 o
   2   2  31       23.93       26.00      6.26 o
   4   2  31      914.63      826.88     19.52 o
   6   2  31       41.17       70.53      9.54 o
   8   2  31     1116.80     1106.91     27.88 o
  10   2  31      800.25      689.10     22.22 o
  12   2  31      471.43      471.15     18.28 o
  14   2  31      155.72      198.83     16.33 o
  16   2  31       78.35       96.76     14.26 o
 -17   3  31       28.33       56.21     20.77 o
 -15   3  31        4.58       10.99     14.14 o
 -13   3  31       78.18       86.48     13.51 o
 -11   3  31      389.03      388.89     18.33 o
  -9   3  31       34.56       46.31      9.52 o
  -7   3  31       57.28       91.66      9.23 o
  -5   3  31     1071.62     1063.68     23.31 o
  -3   3  31      746.35      739.45     17.11 o
  -1   3  31     2120.83     1966.39     46.49 o
   1   3  31      450.86      469.53     18.43 o
   3   3  31     2046.31     1991.70     36.50 o
   5   3  31     1736.46     1718.86     31.81 o
   7   3  31        2.44       12.23      8.02 o
   9   3  31       78.11       84.21     11.22 o
  11   3  31      185.21      171.06     15.92 o
  13   3  31      180.47      156.39     14.56 o
  15   3  31       18.51       36.41     12.58 o
  17   3  31       16.94       48.99     18.96 o
 -16   4  31       88.46       96.79     18.37 o
 -14   4  31       24.58       16.09     11.25 o
 -12   4  31      319.65      309.71     22.50 o
 -10   4  31        5.10       10.62      8.25 o
  -8   4  31       10.80       20.98      8.98 o
  -6   4  31      141.11      132.09     10.48 o
  -4   4  31       52.37       70.49     10.25 o
  -2   4  31      571.35      559.94     15.27 o
   0   4  31     3310.00     3380.28     48.63 o
   2   4  31     2047.51     1799.69     36.34 o
   4   4  31     4252.53     4182.63     61.99 o
   6   4  31      226.75      235.74     15.68 o
   8   4  31      505.25      512.29     19.95 o
  10   4  31       85.05       99.09     11.67 o
  12   4  31       21.90       45.35     11.78 o
  14   4  31      128.75      125.22     18.12 o
  16   4  31        1.73       16.56     25.52 o
 -15   5  31       10.64       -1.39     12.12 o
 -13   5  31        0.35        1.58     13.36 o
 -11   5  31       73.53      108.78     14.16 o
  -9   5  31       11.79       21.61      8.57 o
  -7   5  31       26.50        2.37      7.15 o
  -5   5  31       11.85        7.08      7.79 o
  -3   5  31       93.76      103.65      9.63 o
  -1   5  31       33.15       32.84      7.66 o
   1   5  31     1006.23     1054.67     27.13 o
   3   5  31     2252.19     1949.92     39.74 o
   5   5  31      694.50      548.99     19.87 o
   7   5  31      693.01      648.28     24.96 o
   9   5  31      207.78      158.56     15.80 o
  11   5  31      201.42      204.02     18.18 o
  13   5  31       52.30       45.46     15.90 o
  15   5  31        2.00       21.44     26.06 o
 -14   6  31       25.20       35.56     24.16 o
 -12   6  31        3.31        0.08     12.51 o
 -10   6  31        5.38       22.49     11.00 o
  -8   6  31      393.59      372.04     21.29 o
  -6   6  31      501.87      477.97     19.99 o
  -4   6  31       20.85       23.15      8.91 o
  -2   6  31        0.03        1.77      7.07 o
   0   6  31      601.65      552.87     20.03 o
   2   6  31      145.82      177.00     15.16 o
   4   6  31       16.25       27.90      9.06 o
   6   6  31       35.35       26.89      8.86 o
   8   6  31      117.16      114.03     14.57 o
  10   6  31       13.56       17.69     10.79 o
  12   6  31      133.16      130.92     25.09 o
 -11   7  31      138.45      183.59     22.08 o
  -9   7  31       27.24       38.59     12.29 o
  -7   7  31        2.95       23.10     11.34 o
  -5   7  31       82.55      119.98     14.47 o
  -3   7  31       49.09       58.68     11.79 o
  -1   7  31      274.28      258.18     18.38 o
   1   7  31       42.68       46.29     11.06 o
   3   7  31       43.59       86.72     12.54 o
   5   7  31       13.23       33.57     10.78 o
   7   7  31        3.32       -7.99      7.99 o
   9   7  31        4.46       26.60     12.69 o
 -10   8  31       12.95      -26.60     26.60 o
  -8   8  31        0.04        9.59     10.18 o
  -6   8  31       25.86       42.37     12.70 o
  -4   8  31       20.97       15.83     11.27 o
  -2   8  31      139.91      176.59     20.88 o
   0   8  31       97.22      120.93     14.52 o
   2   8  31        3.82       16.03     10.27 o
   4   8  31       61.10       56.82     12.03 o
   6   8  31       27.46       35.99     11.68 o
   8   8  31        1.17       29.98     12.72 o
  -5   9  31        5.90       -4.34     25.24 o
  -3   9  31        2.92       10.10     15.30 o
  -1   9  31       93.93      104.44     18.00 o
   1   9  31       44.42       75.80     16.51 o
   3   9  31       13.32       19.47     14.48 o
   5   9  31        0.03      -22.26     24.43 o
 -16   0  32       47.55       53.88     20.02 o
 -14   0  32      320.75      251.61     27.54 o
 -12   0  32      126.96      149.96     32.84 o
 -10   0  32       52.63       93.80     18.10 o
  -8   0  32     5894.37     5342.17    138.98 o
  -6   0  32     3084.08     2884.33     69.67 o
  -4   0  32      150.38      201.02     14.89 o
  -2   0  32     1852.12     1653.90     41.25 o
   0   0  32     1266.65     1037.76     30.07 o
   2   0  32      220.56      255.70     15.10 o
   4   0  32     2101.24     1800.12     44.30 o
   6   0  32     2055.75     2130.64     51.85 o
   8   0  32      681.67      674.41     27.00 o
  10   0  32     3478.59     3228.28     74.53 o
  12   0  32       95.87       52.12     13.45 o
  14   0  32     1141.45     1308.32     44.15 o
  16   0  32        0.08       36.16     16.97 o
 -17   1  32      102.68      116.11     16.61 o
 -15   1  32       59.20       48.63     13.57 o
 -13   1  32       52.74       46.67     17.66 o
 -11   1  32        7.13        8.16     12.15 o
  -9   1  32       56.72       80.92     12.16 o
  -7   1  32     1621.59     1413.73     30.86 o
  -5   1  32       62.49       57.50      7.43 o
  -3   1  32       14.78       22.11      6.00 o
  -1   1  32       93.68      109.54      7.34 o
   1   1  32      101.03      103.49      7.20 o
   3   1  32     2247.46     2162.99     35.51 o
   5   1  32      477.94      427.15     16.28 o
   7   1  32     1683.33     1626.20     34.44 o
   9   1  32     1076.60     1075.48     25.04 o
  11   1  32      248.30      239.02     16.77 o
  13   1  32      515.79      502.45     19.35 o
  15   1  32      382.29      362.65     23.47 o
  17   1  32       77.84       91.56     21.49 o
 -16   2  32        1.13       -2.21     10.91 o
 -14   2  32       15.39       21.92     10.80 o
 -12   2  32       21.29       60.23     11.86 o
 -10   2  32      465.66      478.83     21.78 o
  -8   2  32      705.58      715.71     21.38 o
  -6   2  32     3684.08     3535.46     53.43 o
  -4   2  32     1686.97     1558.16     26.45 o
  -2   2  32     1974.66     1851.62     29.58 o
   0   2  32       32.70       25.79      5.91 o
   2   2  32       72.97       52.16      7.29 o
   4   2  32      788.56      872.47     27.19 o
   6   2  32     1278.13     1158.02     27.83 o
   8   2  32       45.89       47.33      9.33 o
  10   2  32        0.03        0.85      7.66 o
  12   2  32      184.64      191.62     16.51 o
  14   2  32      118.84      112.95     13.82 o
  16   2  32        2.36       10.26     13.58 o
 -17   3  32        0.84        0.00     28.23 o
 -15   3  32       29.85       43.32     12.64 o
 -13   3  32        0.40       -2.36     10.25 o
 -11   3  32      158.35      157.23     13.53 o
  -9   3  32      374.11      331.94     16.18 o
  -7   3  32     4763.85     4620.85     69.54 o
  -5   3  32       94.76      130.46     10.06 o
  -3   3  32      491.92      456.69     13.64 o
  -1   3  32       50.50       83.49      8.18 o
   1   3  32     1870.40     1747.52     31.63 o
   3   3  32       65.20       88.16      8.81 o
   5   3  32      510.62      488.29     17.97 o
   7   3  32      365.29      337.46     16.22 o
   9   3  32      444.63      490.52     20.93 o
  11   3  32        8.67       -0.71      8.52 o
  13   3  32      208.33      214.52     21.24 o
  15   3  32       15.85       30.70     13.32 o
 -16   4  32      104.76      140.83     20.13 o
 -14   4  32        4.26       19.14     10.25 o
 -12   4  32      158.56      146.79     13.89 o
 -10   4  32       92.21       93.64     11.52 o
  -8   4  32        0.06        5.28      7.54 o
  -6   4  32     1754.62     1630.33     31.50 o
  -4   4  32     5628.07     5336.61     69.71 o
  -2   4  32     2255.77     2136.39     34.13 o
   0   4  32        0.42        5.97      6.12 o
   2   4  32     3237.26     3057.85     48.29 o
   4   4  32     4032.40     4215.30     62.62 o
   6   4  32      123.26      143.24     12.47 o
   8   4  32      951.45      921.73     26.05 o
  10   4  32      116.64      150.38     13.44 o
  12   4  32       61.25       60.51     12.00 o
  14   4  32        0.02       11.05     11.31 o
  16   4  32        4.11       27.69     26.06 o
 -15   5  32       24.78       39.22     14.57 o
 -13   5  32      134.76      179.58     18.14 o
 -11   5  32        0.07        9.56     11.38 o
  -9   5  32       10.83       16.78      9.45 o
  -7   5  32       55.94       37.28      9.26 o
  -5   5  32      605.74      569.03     20.07 o
  -3   5  32      260.97      304.43     13.90 o
  -1   5  32        0.87       -2.43      6.50 o
   1   5  32      273.46      330.76     16.07 o
   3   5  32      105.25      108.00     11.57 o
   5   5  32     1218.27     1150.59     29.29 o
   7   5  32      367.40      387.83     20.90 o
   9   5  32       24.36       24.20     10.85 o
  11   5  32      170.30      156.00     16.61 o
  13   5  32        1.37       19.10     16.02 o
  15   5  32       57.45      105.86     33.66 o
 -14   6  32      119.77      163.14     34.47 o
 -12   6  32        0.25        4.22     17.88 o
 -10   6  32       36.31       40.35     11.87 o
  -8   6  32       12.50       39.34     11.10 o
  -6   6  32      642.21      638.36     22.42 o
  -4   6  32       39.55       15.41     10.23 o
  -2   6  32      551.25      502.46     17.80 o
   0   6  32      497.26      510.31     19.76 o
   2   6  32        0.12        6.45      9.40 o
   4   6  32      451.49      414.16     18.90 o
   6   6  32       53.22       65.93     10.69 o
   8   6  32      135.85      166.86     17.20 o
  10   6  32       30.64       22.38     11.87 o
  12   6  32        0.02        9.88     29.04 o
 -11   7  32      197.51      260.10     37.44 o
  -9   7  32        3.46        6.91     10.95 o
  -7   7  32      429.70      434.82     24.07 o
  -5   7  32        3.59       15.58     10.46 o
  -3   7  32      548.00      514.89     24.05 o
  -1   7  32       46.54       48.34     11.59 o
   1   7  32      388.29      322.39     20.26 o
   3   7  32        6.89       -8.33      9.09 o
   5   7  32       24.97       19.82     10.46 o
   7   7  32       48.56       26.04     10.98 o
   9   7  32        0.28       38.74     12.98 o
  -8   8  32      196.96      208.58     22.93 o
  -6   8  32       45.99       67.87     13.82 o
  -4   8  32        3.57       25.42     12.38 o
  -2   8  32      143.28      137.97     18.93 o
   0   8  32        4.47        2.50     10.04 o
   2   8  32        1.72       10.54     10.30 o
   4   8  32       50.56       68.13     13.35 o
   6   8  32       11.37       39.61     17.36 o
   8   8  32       28.22       13.57     22.26 o
  -5   9  32        0.00       -5.16     27.14 o
  -1   9  32       30.10       33.57     18.14 o
   1   9  32        5.48        7.74     15.52 o
   3   9  32       28.70       77.75     20.17 o
 -17   1  33        5.33       -8.88     13.30 o
 -15   1  33       28.06       26.34     15.63 o
 -13   1  33       39.44       19.36     10.54 o
 -11   1  33      468.53      540.19     23.06 o
  -9   1  33      240.19      281.61     17.60 o
  -7   1  33     1768.83     1714.46     35.31 o
  -5   1  33     2659.96     2645.67     42.40 o
  -3   1  33      579.71      536.46     15.46 o
  -1   1  33        0.17        9.07      5.70 o
   1   1  33      718.92      687.88     15.54 o
   3   1  33     3797.91     3472.80     51.55 o
   5   1  33     1389.41     1299.62     29.41 o
   7   1  33       13.81        1.55      7.37 o
   9   1  33       41.82       41.32      9.14 o
  11   1  33      469.13      461.64     17.90 o
  13   1  33       51.27       42.82      9.42 o
  15   1  33        9.42        8.39     11.73 o
  17   1  33       71.38      126.04     23.41 o
 -16   2  33        0.52       -9.06     10.89 o
 -14   2  33       55.07       60.68     12.78 o
 -12   2  33        1.64       -7.90      8.99 o
 -10   2  33        4.20        8.39     12.62 o
  -8   2  33      479.42      506.96     21.50 o
  -6   2  33      499.83      532.77     18.48 o
  -4   2  33      446.66      456.17     14.67 o
  -2   2  33      109.31      115.12      8.20 o
   0   2  33       57.48       72.86      8.05 o
   2   2  33     1023.46      987.88     21.77 o
   4   2  33     1183.98     1076.04     26.23 o
   6   2  33     1129.79     1064.28     32.44 o
   8   2  33        1.34        0.89      7.41 o
  10   2  33      483.39      459.85     19.33 o
  12   2  33       92.50       65.63     12.69 o
  14   2  33      121.63      130.58     14.48 o
  16   2  33      121.76      165.01     18.33 o
 -15   3  33        0.10        3.67     10.82 o
 -13   3  33        5.29        9.15     12.85 o
 -11   3  33      161.97      162.06     19.98 o
  -9   3  33       23.36       21.82      8.60 o
  -7   3  33     1841.72     1690.55     32.47 o
  -5   3  33       14.10       17.00      6.91 o
  -3   3  33      245.19      219.00     10.54 o
  -1   3  33     1242.28     1171.63     24.97 o
   1   3  33     1026.17     1020.58     22.56 o
   3   3  33     1753.34     1630.08     39.53 o
   5   3  33       10.83        5.08     12.30 o
   7   3  33       28.00       30.62      8.75 o
   9   3  33      463.56      518.54     19.90 o
  11   3  33        2.38       19.04      9.35 o
  13   3  33       15.29       43.84     12.48 o
  15   3  33      112.39      117.60     16.61 o
 -16   4  33       25.39       45.93     35.42 o
 -14   4  33       68.83       83.76     15.08 o
 -12   4  33       58.91       66.20     11.65 o
 -10   4  33      245.54      262.70     15.66 o
  -8   4  33      582.16      511.22     17.27 o
  -6   4  33       49.97       77.95      9.07 o
  -4   4  33        6.14       32.28      7.53 o
  -2   4  33      541.00      513.95     15.06 o
   0   4  33       45.94       34.89      7.11 o
   2   4  33        0.00       23.54      7.40 o
   4   4  33     1354.23     1345.87     37.03 o
   6   4  33       56.70       49.82      9.58 o
   8   4  33       92.62       94.78     11.42 o
  10   4  33       28.84       27.68      9.65 o
  12   4  33       19.02       53.76     10.98 o
  14   4  33       27.62       62.45     15.99 o
 -15   5  33        6.64        8.75     15.57 o
 -13   5  33        1.03       -4.75     10.93 o
 -11   5  33      109.30      150.19     21.35 o
  -9   5  33      148.77      170.11     16.21 o
  -7   5  33       30.50       36.51      9.30 o
  -5   5  33       57.99       70.52     10.08 o
  -3   5  33        5.54       10.05      6.98 o
  -1   5  33      522.27      489.69     16.64 o
   1   5  33       99.32       84.90     10.88 o
   3   5  33     1316.50     1271.97     33.52 o
   5   5  33      474.05      507.10     19.86 o
   7   5  33      541.08      631.16     25.36 o
   9   5  33      711.17      708.03     27.39 o
  11   5  33       14.61       26.53     11.66 o
  13   5  33        8.17       20.51     17.12 o
 -12   6  33        7.84        8.87     12.51 o
 -10   6  33       10.67       31.47     11.65 o
  -8   6  33     1276.62     1229.59     36.55 o
  -6   6  33      721.81      723.45     23.91 o
  -4   6  33       24.96       18.94      8.78 o
  -2   6  33      134.07      134.98     11.43 o
   0   6  33      143.98      174.45     13.77 o
   2   6  33     1467.52     1386.62     33.25 o
   4   6  33      356.98      337.82     17.66 o
   6   6  33      187.84      200.03     14.80 o
   8   6  33       87.90       81.74     21.55 o
  10   6  33        2.89        6.16     11.06 o
  12   6  33       91.71      126.59     42.75 o
 -11   7  33       14.86       59.72     24.70 o
  -9   7  33       63.71       72.03     14.53 o
  -7   7  33       51.36       58.81     12.96 o
  -5   7  33      345.47      400.35     24.21 o
  -3   7  33        0.47        3.56      9.74 o
  -1   7  33      296.23      340.91     20.38 o
   1   7  33       57.28       62.41     15.16 o
   3   7  33      417.68      319.79     20.35 o
   5   7  33       20.58       58.69     12.62 o
   7   7  33      134.35      180.65     20.13 o
   9   7  33      115.51      166.91     24.70 o
  -8   8  33       17.75       27.07     14.60 o
  -6   8  33       93.69      100.47     15.45 o
  -4   8  33      220.04      218.22     19.53 o
  -2   8  33       45.75      102.21     17.58 o
   0   8  33       44.38       41.47     12.24 o
   2   8  33        0.07       -4.82      9.69 o
   4   8  33       94.44      111.09     14.69 o
   6   8  33      100.35      118.03     15.46 o
   8   8  33        9.85        4.89     21.99 o
   1   9  33       15.98       -3.53     16.83 o
   3   9  33       13.92       34.20     24.16 o
 -16   0  34      153.08      186.52     28.09 o
 -14   0  34       20.66       38.91     17.65 o
 -12   0  34      789.70      802.89     40.31 o
 -10   0  34      249.16      230.27     24.37 o
  -8   0  34      352.07      363.62     27.12 o
  -6   0  34     4932.30     4697.94     95.02 o
  -4   0  34     1926.40     1839.82     45.95 o
  -2   0  34     1416.56     1289.62     35.94 o
   0   0  34       65.72      106.79     12.13 o
   2   0  34       36.27       21.69      8.99 o
   4   0  34      950.53     1024.76     40.29 o
   6   0  34      206.11      180.87     25.11 o
   8   0  34        3.76        7.40      9.60 o
  10   0  34      184.68      147.36     16.64 o
  12   0  34        0.01      -13.03     13.03 o
  14   0  34        5.60       11.18     17.29 o
  16   0  34        0.17       -1.44     16.45 o
 -17   1  34        4.67      -19.54     21.17 o
 -15   1  34       32.53       39.03     12.91 o
 -13   1  34        8.17       12.56     10.94 o
 -11   1  34      392.95      362.21     20.28 o
  -9   1  34      812.55      778.26     26.33 o
  -7   1  34     2765.60     2650.95     48.24 o
  -5   1  34      197.40      195.97     10.81 o
  -3   1  34      252.70      262.79     11.86 o
  -1   1  34        1.33       -0.32      5.35 o
   1   1  34      398.31      433.02     13.81 o
   3   1  34      954.86      883.31     24.36 o
   5   1  34       97.70       90.40     10.22 o
   7   1  34       23.86       14.37      7.59 o
   9   1  34      333.06      303.02     17.31 o
  11   1  34       91.85       97.70     11.78 o
  13   1  34       71.50       55.21     10.78 o
  15   1  34       24.37       16.78      9.50 o
  17   1  34       55.01       85.58     20.62 o
 -16   2  34       13.18       22.35     12.65 o
 -14   2  34       20.02       18.57     11.50 o
 -12   2  34       47.41       60.41     14.97 o
 -10   2  34        7.41       14.34      9.70 o
  -8   2  34      288.09      303.14     18.44 o
  -6   2  34      106.38       92.98     10.46 o
  -4   2  34      224.55      191.20     10.96 o
  -2   2  34      242.16      244.66     14.09 o
   0   2  34     1430.46     1352.76     24.28 o
   2   2  34       99.82       99.25      8.72 o
   4   2  34       18.47       48.95      8.58 o
   6   2  34        5.44       -0.66      9.40 o
   8   2  34      250.43      243.30     14.70 o
  10   2  34       40.32       53.31     10.33 o
  12   2  34      165.41      185.70     15.23 o
  14   2  34       27.39       41.95     12.78 o
  16   2  34        3.45       54.73     15.34 o
 -15   3  34      124.74      162.14     18.10 o
 -13   3  34        3.69        1.38     10.21 o
 -11   3  34      196.12      201.07     16.79 o
  -9   3  34        5.51       -8.53      8.83 o
  -7   3  34       25.68       27.25      7.57 o
  -5   3  34      202.44      193.77     11.60 o
  -3   3  34       63.07       46.84      7.17 o
  -1   3  34      308.61      282.39     13.77 o
   1   3  34       72.23       66.11      8.82 o
   3   3  34       94.91      122.81      9.99 o
   5   3  34       11.07        1.60     11.02 o
   7   3  34        2.49        1.65      7.55 o
   9   3  34      156.87      165.39     13.64 o
  11   3  34        8.94       15.82      8.98 o
  13   3  34        2.55       10.01      9.93 o
  15   3  34       42.79       65.69     16.39 o
 -16   4  34       10.68       17.10     29.59 o
 -14   4  34        2.41       -0.95     10.11 o
 -12   4  34      158.53      222.32     18.95 o
 -10   4  34      421.61      367.44     18.28 o
  -8   4  34       34.74       26.01      7.70 o
  -6   4  34       55.88       52.87      8.43 o
  -4   4  34       22.15       13.83      7.51 o
  -2   4  34      108.64       87.29      8.57 o
   0   4  34      567.93      572.37     17.45 o
   2   4  34      872.75      841.65     23.12 o
   4   4  34       21.51       31.55      7.90 o
   6   4  34      700.56      686.32     24.06 o
   8   4  34       68.89       76.37     11.10 o
  10   4  34       22.16        5.47      8.57 o
  12   4  34       20.49       54.64     11.29 o
  14   4  34       45.36       61.85     14.17 o
 -13   5  34       21.28       31.05     17.04 o
 -11   5  34        0.39       10.35     10.60 o
  -9   5  34        5.55       17.11      9.19 o
  -7   5  34        3.84       11.82      8.17 o
  -5   5  34      123.20      162.09     12.89 o
  -3   5  34      204.00      183.22     11.82 o
  -1   5  34      128.31      151.32     11.31 o
   1   5  34     1068.99      990.79     26.60 o
   3   5  34      123.17      141.24     12.56 o
   5   5  34        1.04        8.52      8.03 o
   7   5  34      164.08      201.89     16.85 o
   9   5  34       14.11       19.18     10.45 o
  11   5  34       32.77       53.15     13.38 o
  13   5  34        0.04       20.89     14.53 o
 -12   6  34       25.59       21.61     15.27 o
 -10   6  34      150.65      134.24     18.44 o
  -8   6  34        4.68       35.84     11.34 o
  -6   6  34       78.95      116.50     14.96 o
  -4   6  34       25.74       28.08      9.48 o
  -2   6  34      344.98      345.65     20.61 o
   0   6  34      104.29      139.26     13.20 o
   2   6  34      264.55      249.97     15.97 o
   4   6  34      115.74       95.18     11.82 o
   6   6  34       45.37       41.70     10.04 o
   8   6  34      184.78      186.25     17.73 o
  10   6  34       37.80       22.61     16.63 o
  12   6  34        0.45       -1.90     22.53 o
 -11   7  34       17.71       87.40     27.42 o
  -9   7  34      100.86      137.92     16.84 o
  -7   7  34      134.05      123.89     15.73 o
  -5   7  34      157.69      204.35     18.20 o
  -3   7  34      258.77      297.50     19.85 o
  -1   7  34      118.79      128.76     15.23 o
   1   7  34      735.89      767.17     28.43 o
   3   7  34      220.73      222.95     19.44 o
   5   7  34      193.72      203.75     18.02 o
   7   7  34       16.62       37.35     13.84 o
   9   7  34       12.73       69.71     18.06 o
  -8   8  34      176.96      220.46     23.93 o
  -6   8  34      191.62      203.14     22.02 o
  -4   8  34       49.90       51.79     13.88 o
  -2   8  34       87.41       74.55     16.05 o
   0   8  34       58.49       96.37     14.44 o
   2   8  34       15.05       24.20     11.01 o
   4   8  34       24.58       47.87     15.51 o
   6   8  34        3.70       47.95     12.16 o
   8   8  34        5.16       65.96     27.42 o
   1   9  34       16.46       19.27     19.82 o
 -15   1  35       20.74       27.89     12.34 o
 -13   1  35       22.37       23.36     11.02 o
 -11   1  35       57.99       35.86     11.06 o
  -9   1  35      503.35      481.52     22.19 o
  -7   1  35     3696.12     3662.89     81.45 o
  -5   1  35      268.82      308.68     13.07 o
  -3   1  35      678.78      574.63     16.53 o
  -1   1  35      314.40      315.51     12.76 o
   1   1  35      995.92     1044.34     22.17 o
   3   1  35       28.59       39.29     10.21 o
   5   1  35      121.22       88.58     10.43 o
   7   1  35      247.05      293.62     15.34 o
   9   1  35       24.84       28.22      9.88 o
  11   1  35       10.99        0.27      8.06 o
  13   1  35      148.92      218.27     17.91 o
  15   1  35       10.94       31.41     11.10 o
 -16   2  35       16.16       28.82     13.39 o
 -14   2  35        0.51        7.09     10.34 o
 -12   2  35       22.60       43.55     11.98 o
 -10   2  35      247.83      218.56     16.71 o
  -8   2  35      712.23      571.41     22.96 o
  -6   2  35        0.06        6.50      7.62 o
  -4   2  35      372.90      336.48     13.54 o
  -2   2  35      171.02      176.26      9.62 o
   0   2  35       55.99       87.83      7.87 o
   2   2  35     2076.17     2007.17     34.96 o
   4   2  35     2749.27     2652.82     48.05 o
   6   2  35       44.77       44.92      9.57 o
   8   2  35       77.55      102.17     11.20 o
  10   2  35      465.64      471.44     20.38 o
  12   2  35      103.99       92.34     12.45 o
  14   2  35       76.65       97.15     15.62 o
  16   2  35       56.42       79.10     16.96 o
 -15   3  35        2.37       -5.28     11.52 o
 -13   3  35        0.26       -9.68     10.22 o
 -11   3  35      116.51      125.10     14.65 o
  -9   3  35        0.69       -4.37      8.89 o
  -7   3  35        3.40       -0.69      7.55 o
  -5   3  35      146.92      115.22     12.22 o
  -3   3  35       35.39       45.50      8.90 o
  -1   3  35      278.13      295.63     12.69 o
   1   3  35      502.94      499.02     15.99 o
   3   3  35       13.56       12.97      7.83 o
   5   3  35      113.75      155.11     12.41 o
   7   3  35       36.62       59.66      9.81 o
   9   3  35      311.86      325.48     17.50 o
  11   3  35      281.44      312.17     18.02 o
  13   3  35        8.84       20.18     10.81 o
  15   3  35       27.31       53.76     16.50 o
 -14   4  35        0.60        6.40     19.08 o
 -12   4  35        5.18        7.57     19.75 o
 -10   4  35       93.59      106.67     11.93 o
  -8   4  35      125.58      169.46     15.74 o
  -6   4  35       91.27      126.13     15.02 o
  -4   4  35       21.15       24.06      7.25 o
  -2   4  35       61.98       67.01      8.14 o
   0   4  35     1090.90     1047.26     24.10 o
   2   4  35      523.69      517.97     23.15 o
   4   4  35       11.64       34.93      8.13 o
   6   4  35      226.94      232.59     14.78 o
   8   4  35      102.08      130.41     12.83 o
  10   4  35      144.55      133.55     22.07 o
  12   4  35      189.03      208.78     16.48 o
  14   4  35       18.91       29.57     13.20 o
 -13   5  35       31.41       38.96     12.12 o
 -11   5  35        6.42       -1.44     10.57 o
  -9   5  35       37.87       34.52      9.59 o
  -7   5  35       94.03       59.72     10.40 o
  -5   5  35      165.39      146.40     13.01 o
  -3   5  35       14.20        5.87      8.65 o
  -1   5  35      136.46      126.03     12.02 o
   1   5  35      971.64      834.17     26.68 o
   3   5  35        0.57       11.19      8.46 o
   5   5  35        2.61       -0.35      8.01 o
   7   5  35      117.81      109.45     14.42 o
   9   5  35        9.37       20.00     10.71 o
  11   5  35        0.10        4.78     11.05 o
  13   5  35       10.44        8.56     13.51 o
 -12   6  35        0.03        0.37     29.18 o
 -10   6  35      112.72      124.77     17.94 o
  -8   6  35      285.98      306.40     18.39 o
  -6   6  35      185.05      178.49     16.95 o
  -4   6  35       14.32       17.19      9.52 o
  -2   6  35       31.96       13.12      7.61 o
   0   6  35       16.49       10.67      8.52 o
   2   6  35     1755.74     1720.92     38.71 o
   4   6  35      211.16      229.96     15.66 o
   6   6  35       17.94       10.67     11.60 o
   8   6  35       83.90      104.73     14.66 o
  10   6  35        0.62        3.50     11.53 o
  12   6  35        0.64       -2.71     24.97 o
 -11   7  35       11.70       33.12     23.07 o
  -9   7  35       40.50       58.15     18.43 o
  -7   7  35       55.06       61.82     14.40 o
  -5   7  35      142.58      140.35     16.37 o
  -3   7  35        0.05       -6.11      9.61 o
  -1   7  35      400.77      414.33     23.03 o
   1   7  35       10.85       31.66     11.33 o
   3   7  35      349.07      390.13     22.51 o
   5   7  35       46.19       60.01     12.81 o
   7   7  35        8.10       -7.84     12.19 o
   9   7  35      120.37      174.22     25.31 o
  -6   8  35       64.70       48.72     15.36 o
  -4   8  35       42.57       46.12     13.11 o
  -2   8  35        1.05        6.92     16.16 o
   0   8  35       22.77       39.21     11.82 o
   2   8  35       51.14       67.67     13.22 o
   4   8  35        8.28       14.92     10.28 o
   6   8  35       10.52       25.81     21.81 o
   1   9  35        4.09       14.93     19.82 o
 -16   0  36        1.28      -10.86     17.51 o
 -14   0  36       85.06       89.30     22.26 o
 -12   0  36        0.12        3.83     15.38 o
 -10   0  36      533.34      570.29     34.63 o
  -8   0  36      311.62      308.94     28.23 o
  -6   0  36     3446.45     3296.37     73.90 o
  -4   0  36      565.54      503.57     22.29 o
  -2   0  36      137.42      109.95     12.90 o
   0   0  36     4674.95     4551.00     91.63 o
   2   0  36     4442.18     4285.87    109.58 o
   4   0  36      304.51      315.99     31.08 o
   6   0  36     1791.73     1796.98     59.39 o
   8   0  36     1765.24     1645.65     61.35 o
  10   0  36       69.56       87.67     18.62 o
  12   0  36       35.60       41.10     13.37 o
  14   0  36      401.55      409.05     32.91 o
  16   0  36      412.32      486.81     49.95 o
 -15   1  36       39.55       38.15     14.10 o
 -13   1  36      118.90      127.54     15.68 o
 -11   1  36      256.59      254.02     18.12 o
  -9   1  36      246.81      293.36     18.67 o
  -7   1  36        0.01       24.62     10.52 o
  -5   1  36      409.06      368.79     14.18 o
  -3   1  36       10.07       22.64      7.18 o
  -1   1  36      763.93      775.61     19.39 o
   1   1  36       84.56       94.20      8.52 o
   3   1  36       28.52       22.64      8.73 o
   5   1  36     2516.59     2311.63     43.83 o
   7   1  36      421.09      440.31     18.00 o
   9   1  36      249.59      262.74     19.90 o
  11   1  36      294.84      292.06     17.20 o
  13   1  36      207.04      288.74     18.27 o
  15   1  36       35.25       38.48     18.83 o
 -16   2  36        0.00      -15.45     15.45 o
 -14   2  36       35.49       53.16     13.10 o
 -12   2  36       11.33       20.80     13.05 o
 -10   2  36        3.72       -5.94      9.19 o
  -8   2  36      335.08      360.71     25.03 o
  -6   2  36        0.00        7.34      7.64 o
  -4   2  36       63.17       57.51      7.86 o
  -2   2  36     1286.61     1136.36     24.39 o
   0   2  36     1895.57     1680.38     28.44 o
   2   2  36      265.46      321.33     14.41 o
   4   2  36      467.44      526.93     21.60 o
   6   2  36       10.60       17.75      7.96 o
   8   2  36       22.58       31.26      9.25 o
  10   2  36      806.40      775.06     25.16 o
  12   2  36        1.24        0.08      9.60 o
  14   2  36      147.76      172.34     16.39 o
  16   2  36        0.00        3.37     17.44 o
 -15   3  36        1.56       10.57     13.83 o
 -13   3  36        1.18        2.71     11.25 o
 -11   3  36       11.67        8.87     10.19 o
  -9   3  36       18.15       32.48     10.34 o
  -7   3  36      173.01      154.11     12.83 o
  -5   3  36      503.10      493.31     16.58 o
  -3   3  36     1588.31     1711.64     29.60 o
  -1   3  36      974.20      873.33     19.66 o
   1   3  36      943.41      985.76     24.00 o
   3   3  36      304.85      336.42     14.27 o
   5   3  36       64.78       66.76     10.04 o
   7   3  36      913.01      883.33     25.62 o
   9   3  36       56.78       91.44     11.79 o
  11   3  36       35.96       30.52     10.59 o
  13   3  36        3.62        3.58     10.02 o
  15   3  36       12.70       30.17     14.79 o
 -14   4  36      133.50      161.89     19.86 o
 -12   4  36       25.28       40.49     12.42 o
 -10   4  36       12.34       17.32     10.43 o
  -8   4  36      108.00      104.00     10.56 o
  -6   4  36      268.27      260.18     13.73 o
  -4   4  36       44.57       51.87      8.54 o
  -2   4  36      597.00      590.28     16.44 o
   0   4  36     1184.21     1161.55     25.70 o
   2   4  36      416.66      453.48     16.52 o
   4   4  36     2331.30     2375.46     41.66 o
   6   4  36      332.95      363.41     17.80 o
   8   4  36      405.84      412.64     19.18 o
  10   4  36        0.81       -3.98      8.24 o
  12   4  36       30.63       66.57     12.28 o
  14   4  36       27.85       37.49     16.18 o
 -13   5  36       74.43      111.43     36.69 o
 -11   5  36       15.76       20.59     14.22 o
  -9   5  36        0.61       -3.54     10.29 o
  -7   5  36        0.06       -7.67      7.67 o
  -5   5  36      219.00      249.63     15.39 o
  -3   5  36        5.38       11.76      8.24 o
  -1   5  36      267.33      322.62     16.50 o
   1   5  36       74.71       66.76     10.07 o
   3   5  36        7.38        8.28      8.27 o
   5   5  36       71.05       61.67     11.91 o
   7   5  36        7.08       29.69     10.89 o
   9   5  36       19.01       29.67     16.04 o
  11   5  36       32.99       35.58     13.17 o
  13   5  36        7.87      -18.10     26.87 o
 -12   6  36      108.79      150.92     33.39 o
 -10   6  36       45.65       64.04     17.59 o
  -8   6  36        2.71        7.34     12.97 o
  -6   6  36       41.40       55.77     14.70 o
  -4   6  36        5.77       15.77      9.08 o
  -2   6  36       59.64       81.39     12.69 o
   0   6  36      119.87      166.07     14.10 o
   2   6  36       93.22      135.10     13.40 o
   4   6  36       90.54      114.49     14.57 o
   6   6  36      112.39       80.14     13.86 o
   8   6  36        5.08        8.91     10.87 o
  10   6  36       28.56       57.56     14.06 o
  12   6  36        2.24       -1.09     27.69 o
  -9   7  36       89.24      118.50     16.60 o
  -7   7  36      386.94      413.55     24.59 o
  -5   7  36      118.64       66.73     13.79 o
  -3   7  36       32.07       57.08     14.50 o
  -1   7  36      151.95      208.35     18.06 o
   1   7  36      420.57      403.41     22.84 o
   3   7  36      146.62      105.17     14.65 o
   5   7  36        5.02       17.33     10.41 o
   7   7  36       25.14       23.98     14.52 o
  -6   8  36      178.12      218.16     23.79 o
  -4   8  36       26.30       15.95     13.35 o
  -2   8  36      143.69      148.77     20.15 o
   0   8  36       22.77       27.99     11.68 o
   2   8  36      124.35      154.80     20.26 o
   4   8  36       87.73      104.59     18.09 o
 -15   1  37        7.08       -1.28     11.01 o
 -13   1  37        0.44       -9.49      9.49 o
 -11   1  37       60.64       77.01     13.28 o
  -9   1  37       90.68       74.85     18.69 o
  -7   1  37      263.25      192.83     15.60 o
  -5   1  37      243.94      283.33     13.04 o
  -3   1  37       31.02       41.66      9.06 o
  -1   1  37      182.77      238.11     11.75 o
   1   1  37       43.08       53.40      8.67 o
   3   1  37       75.76      142.75     13.14 o
   5   1  37        2.04       14.32      9.15 o
   7   1  37      361.63      308.12     15.99 o
   9   1  37      688.23      698.56     23.36 o
  11   1  37       68.50       61.38     10.95 o
  13   1  37       72.07       73.34     12.60 o
  15   1  37        0.66       19.91     11.69 o
 -14   2  37       27.93       29.86     11.97 o
 -12   2  37       45.96       32.75     13.67 o
 -10   2  37       20.17       20.73     10.69 o
  -8   2  37       33.66       26.51     10.85 o
  -6   2  37      122.90      122.68     11.88 o
  -4   2  37       19.07       19.98      7.05 o
  -2   2  37       70.60      119.61     10.91 o
   0   2  37      437.04      395.89     14.48 o
   2   2  37        6.87       13.41      6.64 o
   4   2  37        1.45       13.78      7.80 o
   6   2  37      582.50      620.59     20.84 o
   8   2  37      358.72      360.46     17.66 o
  10   2  37      403.50      356.43     20.20 o
  12   2  37      342.57      359.67     19.60 o
  14   2  37        3.19       18.31     11.54 o
 -15   3  37        0.31       23.16     17.92 o
 -13   3  37       15.02        5.61     11.47 o
 -11   3  37       39.80       34.18     11.83 o
  -9   3  37        4.93        6.70      9.38 o
  -7   3  37        0.16        7.42     13.56 o
  -5   3  37       50.04       45.49      9.66 o
  -3   3  37      165.74      186.68     10.60 o
  -1   3  37     2019.28     1856.17     31.42 o
   1   3  37     2168.30     2138.16     37.66 o
   3   3  37     1265.39     1294.39     35.44 o
   5   3  37      120.28      184.99     13.54 o
   7   3  37      476.76      490.80     19.83 o
   9   3  37      116.34      116.85     16.14 o
  11   3  37       23.99       31.36     10.37 o
  13   3  37       37.38       29.64     11.31 o
  15   3  37        6.95       17.14     14.51 o
 -14   4  37        2.31       11.96     19.06 o
 -12   4  37       14.75       41.21     12.49 o
 -10   4  37      211.92      229.53     17.87 o
  -8   4  37        5.67       10.82      8.35 o
  -6   4  37       25.81       26.05      7.76 o
  -4   4  37      300.97      317.25     14.51 o
  -2   4  37      998.10      969.66     26.28 o
   0   4  37      736.29      673.26     19.40 o
   2   4  37       34.52       39.49      8.35 o
   4   4  37      493.17      506.65     19.62 o
   6   4  37       65.91       61.35     10.38 o
   8   4  37      251.62      234.15     17.57 o
  10   4  37        0.37        1.67     13.13 o
  12   4  37        4.51        3.16      9.85 o
  14   4  37       35.83       49.13     26.87 o
 -13   5  37        4.13       44.52     23.34 o
 -11   5  37        7.55       13.30     12.44 o
  -9   5  37      143.05      149.87     16.32 o
  -7   5  37      133.66       98.91     11.87 o
  -5   5  37      180.78      229.42     15.10 o
  -3   5  37      276.49      277.21     15.86 o
  -1   5  37     1159.34     1176.99     29.91 o
   1   5  37       17.77       21.34      8.85 o
   3   5  37       12.52       17.65      8.55 o
   5   5  37        0.32        9.26     10.23 o
   7   5  37       63.46       86.08     13.79 o
   9   5  37      133.08      158.84     17.25 o
  11   5  37       17.94       18.25     12.70 o
  13   5  37        0.17      -15.74     26.06 o
 -12   6  37        7.25       68.95     25.52 o
 -10   6  37       23.68       49.98     15.37 o
  -8   6  37      218.73      249.03     18.01 o
  -6   6  37       98.76      130.97     13.51 o
  -4   6  37       37.13       31.27      9.84 o
  -2   6  37      238.62      301.21     30.68 o
   0   6  37      156.88      178.55     14.30 o
   2   6  37       62.77       68.44     11.38 o
   4   6  37        3.13        2.29      9.05 o
   6   6  37        3.13       10.94     10.90 o
   8   6  37        9.53       16.10     12.04 o
  10   6  37      173.13      227.41     20.17 o
  -9   7  37       77.54       93.26     17.47 o
  -7   7  37        4.77       29.44     12.89 o
  -5   7  37       25.62       32.01     14.97 o
  -3   7  37      179.33      200.10     20.83 o
  -1   7  37       47.74       43.52     14.52 o
   1   7  37      154.46      221.52     18.41 o
   3   7  37       11.68        6.44     10.28 o
   5   7  37       85.22      104.19     21.18 o
   7   7  37       26.14       67.22     24.29 o
   9   7  37      260.94      253.80     46.96 o
  -6   8  37      131.42      189.63     27.17 o
  -4   8  37        0.94       42.49     18.13 o
  -2   8  37       65.59       72.87     16.24 o
   0   8  37       21.71       14.44     11.89 o
   2   8  37      162.98      145.29     16.05 o
   4   8  37       33.07       55.62     14.73 o
 -14   0  38        0.88       18.28     17.15 o
 -12   0  38        2.87       -9.35     30.13 o
 -10   0  38       74.15       45.08     18.73 o
  -8   0  38     3344.12     3071.99     90.93 o
  -6   0  38     1134.71     1002.92     42.50 o
  -4   0  38     1225.89     1247.18     44.57 o
  -2   0  38        0.54       15.32     10.91 o
   0   0  38       10.51       16.77      9.53 o
   2   0  38        2.54        4.47     10.86 o
   4   0  38      766.28      865.50     38.16 o
   6   0  38     2566.10     2208.33     69.86 o
   8   0  38     7331.30     6775.67    220.82 o
  10   0  38       54.35       76.71     22.94 o
  12   0  38        5.04        6.91     17.10 o
  14   0  38       58.46       64.60     19.96 o
  16   0  38      157.14      204.67     39.63 o
 -15   1  38       24.65       23.06     13.24 o
 -13   1  38       21.25       12.06     11.61 o
 -11   1  38       10.74        9.21      9.63 o
  -9   1  38      166.87      119.77     14.54 o
  -7   1  38      376.89      354.29     24.39 o
  -5   1  38     1708.51     1494.60     29.84 o
  -3   1  38      126.77       93.09      9.06 o
  -1   1  38        5.98       43.18      7.54 o
   1   1  38     1545.52     1515.15     32.27 o
   3   1  38       95.60       88.66     11.91 o
   5   1  38      694.64      647.18     23.71 o
   7   1  38        3.43       16.98      9.55 o
   9   1  38      819.07      692.28     26.24 o
  11   1  38      209.66      224.06     16.31 o
  13   1  38        5.60        6.04     10.19 o
  15   1  38        3.75        5.37     14.97 o
 -14   2  38       24.82       20.53     11.97 o
 -12   2  38        2.48       -2.81     10.30 o
 -10   2  38       24.18       20.76     10.37 o
  -8   2  38        1.04       12.19      9.81 o
  -6   2  38      288.39      299.86     15.88 o
  -4   2  38      125.43      112.84      9.91 o
  -2   2  38      535.11      479.54     16.00 o
   0   2  38      614.91      569.92     18.85 o
   2   2  38      334.96      338.72     15.51 o
   4   2  38      832.13      834.45     27.53 o
   6   2  38     1471.22     1422.96     33.33 o
   8   2  38      551.25      612.83     22.04 o
  10   2  38        0.00       -8.48      8.72 o
  12   2  38       15.95       21.37     10.93 o
  14   2  38      108.87      116.71     15.04 o
 -15   3  38        0.71       -3.26     28.23 o
 -13   3  38        1.28       -0.46     12.65 o
 -11   3  38       16.34       26.71     11.28 o
  -9   3  38        9.08        1.39      8.93 o
  -7   3  38        0.44        3.77      9.57 o
  -5   3  38      665.20      596.91     20.32 o
  -3   3  38      510.21      563.17     17.69 o
  -1   3  38      385.99      425.30     14.23 o
   1   3  38      136.08      157.48     10.85 o
   3   3  38      103.96      129.95     11.86 o
   5   3  38     1158.94     1124.52     29.01 o
   7   3  38      355.71      367.47     18.13 o
   9   3  38      133.92      142.97     13.64 o
  11   3  38        3.55        9.15     10.51 o
  13   3  38       38.04       64.00     13.26 o
 -14   4  38        2.82        5.02     17.19 o
 -12   4  38        2.69       11.02     11.01 o
 -10   4  38       54.55       78.18     13.32 o
  -8   4  38        0.01        4.79      8.52 o
  -6   4  38       79.20       86.23     10.94 o
  -4   4  38      804.43      797.63     21.68 o
  -2   4  38      813.05      856.65     29.08 o
   0   4  38       97.00       70.44      9.16 o
   2   4  38      713.31      650.80     19.46 o
   4   4  38      193.33      171.26     14.09 o
   6   4  38      145.39      118.86     12.85 o
   8   4  38       67.83       82.64     11.74 o
  10   4  38       93.55      114.02     13.38 o
  12   4  38       63.37       76.27     15.06 o
 -13   5  38        0.13       -1.63     21.44 o
 -11   5  38       13.48       29.58     18.24 o
  -9   5  38      104.18       99.97     14.52 o
  -7   5  38        2.21        6.51      8.85 o
  -5   5  38      334.90      353.99     17.99 o
  -3   5  38      115.42      121.43     12.56 o
  -1   5  38       81.98       85.85     11.05 o
   1   5  38       89.19      113.74     12.22 o
   3   5  38      597.21      663.72     30.51 o
   5   5  38      609.99      673.02     26.36 o
   7   5  38       29.00       34.23     11.68 o
   9   5  38        2.09       15.95     11.08 o
  11   5  38       81.23      144.96     17.47 o
 -10   6  38        1.78       22.08     14.21 o
  -8   6  38       13.27       26.22     10.51 o
  -6   6  38        6.24       20.78      9.55 o
  -4   6  38      236.21      238.74     17.36 o
  -2   6  38      260.35      287.97     29.82 o
   0   6  38        3.19       -3.23      8.23 o
   2   6  38        0.70       -6.49      8.31 o
   4   6  38      115.45      166.87     14.67 o
   6   6  38      112.81      101.65     15.32 o
   8   6  38      232.97      222.17     18.80 o
  10   6  38      131.92      151.05     20.86 o
  -9   7  38        9.07       15.95     25.79 o
  -7   7  38       60.64       52.60     13.77 o
  -5   7  38       14.59        5.50     13.81 o
  -3   7  38      208.23      278.55     24.34 o
  -1   7  38       37.35       36.07     14.33 o
   1   7  38      171.53      184.40     17.57 o
   3   7  38      100.68       90.53     14.13 o
   5   7  38        0.32       15.91     11.89 o
   7   7  38        1.43       29.13     15.13 o
  -6   8  38       56.39       17.10     31.76 o
  -4   8  38      309.89      337.40     46.14 o
  -2   8  38       23.27       69.81     19.36 o
   0   8  38      313.68      358.26     33.64 o
   2   8  38       81.74      142.18     19.00 o
   4   8  38       76.57       86.13     23.89 o
 -15   1  39       10.32       -1.07     11.20 o
 -13   1  39       61.80       68.06     14.14 o
 -11   1  39       91.22       93.46     14.16 o
  -9   1  39      308.46      283.70     18.85 o
  -7   1  39      404.73      417.83     21.24 o
  -5   1  39     1462.17     1197.86     29.12 o
  -3   1  39     1733.70     1510.87     29.78 o
  -1   1  39     2259.42     2031.73     36.02 o
   1   1  39      553.39      520.41     17.92 o
   3   1  39      140.67      143.71     13.53 o
   5   1  39      415.42      356.46     21.08 o
   7   1  39     1406.16     1500.23     39.18 o
   9   1  39      113.75      141.85     15.06 o
  11   1  39       78.31       98.24     15.40 o
  13   1  39        1.19        5.72     11.70 o
  15   1  39       54.10       78.42     17.79 o
 -14   2  39        0.44        4.62     12.69 o
 -12   2  39        6.70       -3.70     11.00 o
 -10   2  39       13.96       12.97     10.50 o
  -8   2  39      489.85      419.04     33.69 o
  -6   2  39     1011.16      954.75     26.14 o
  -4   2  39       75.18      104.29      9.89 o
  -2   2  39     1264.79     1157.43     28.91 o
   0   2  39     1230.50     1138.83     36.03 o
   2   2  39     1400.41     1324.91     39.60 o
   4   2  39      536.13      586.22     39.02 o
   6   2  39      429.98      390.83     18.17 o
   8   2  39     1135.38     1079.05     29.61 o
  10   2  39      409.38      433.06     20.45 o
  12   2  39        0.50       -1.56      9.57 o
  14   2  39        8.94       12.54     11.48 o
 -13   3  39      109.61      124.00     16.34 o
 -11   3  39        3.25       -0.24     10.85 o
  -9   3  39        0.25       10.00      9.45 o
  -7   3  39       90.07       92.23     13.02 o
  -5   3  39       93.86       83.83     11.12 o
  -3   3  39      512.39      508.00     16.93 o
  -1   3  39     2037.38     2002.08     40.26 o
   1   3  39      272.60      250.97     13.03 o
   3   3  39     1803.12     1650.52     41.65 o
   5   3  39     1173.66     1127.27     29.40 o
   7   3  39       12.40       11.32      9.09 o
   9   3  39       28.05       40.06     10.19 o
  11   3  39        1.40       -9.29      9.29 o
  13   3  39        2.84        9.68     11.29 o
 -14   4  39        0.68       -5.97     28.23 o
 -12   4  39       60.97       55.66     20.92 o
 -10   4  39       56.57       50.12     12.85 o
  -8   4  39      180.58      219.52     15.30 o
  -6   4  39      156.20      148.72     13.59 o
  -4   4  39       89.98      104.68     10.30 o
  -2   4  39      338.82      302.72     13.27 o
   0   4  39       98.36      111.14     10.47 o
   2   4  39      844.52      821.56     22.50 o
   4   4  39      237.98      220.60     15.71 o
   6   4  39       32.61       48.75     10.17 o
   8   4  39      341.92      291.68     17.47 o
  10   4  39       10.81        5.10      9.64 o
  12   4  39       25.91       29.92     12.67 o
 -13   5  39       28.63       47.23     25.24 o
 -11   5  39      115.40      108.66     17.72 o
  -9   5  39      104.09      111.04     17.96 o
  -7   5  39      116.10      106.02     12.63 o
  -5   5  39      139.33      147.05     14.30 o
  -3   5  39       12.79       -7.71     10.46 o
  -1   5  39       38.62       55.72     11.64 o
   1   5  39        6.83        4.78     10.73 o
   3   5  39       98.29      101.16     12.21 o
   5   5  39     1293.42     1211.34     36.40 o
   7   5  39      124.37      186.81     17.98 o
   9   5  39      253.58      267.67     20.54 o
  11   5  39       12.74       39.49     13.11 o
 -10   6  39        0.01        8.21     16.42 o
  -8   6  39        0.44        1.69     10.06 o
  -6   6  39       33.47       18.78      9.93 o
  -4   6  39       19.60       34.83     10.07 o
  -2   6  39      198.73      208.27     26.49 o
   0   6  39        8.21        8.95      9.81 o
   2   6  39       54.38       74.47     11.28 o
   4   6  39       55.83       69.39     11.45 o
   6   6  39       33.54       38.65     11.95 o
   8   6  39      196.35      231.48     19.66 o
  10   6  39        7.08       39.14     20.40 o
  -9   7  39       19.38       41.17     19.68 o
  -7   7  39       42.34       89.03     20.73 o
  -5   7  39       18.58       34.09     14.14 o
  -3   7  39       59.98       58.24     15.90 o
  -1   7  39      150.82      134.16     19.08 o
   1   7  39       76.85      113.29     19.55 o
   3   7  39       77.84      138.18     15.72 o
   5   7  39       76.69      101.90     16.38 o
   7   7  39      122.05      171.55     37.19 o
  -4   8  39        0.02       12.49     19.54 o
  -2   8  39        0.82       39.36     20.63 o
   0   8  39       36.23       62.13     25.79 o
   2   8  39      280.14      331.38     26.38 o
   4   8  39      111.99      181.59     38.82 o
 -14   0  40        2.02       10.74     17.04 o
 -12   0  40        0.00       17.60     22.53 o
 -10   0  40      204.84      195.86     24.93 o
  -8   0  40     1377.84     1118.44     47.21 o
  -6   0  40      486.98      419.75     49.94 o
  -4   0  40      482.02      460.61     22.84 o
  -2   0  40     1030.97      753.19     28.01 o
   0   0  40      865.16      731.70     27.31 o
   2   0  40      618.14      468.81     28.17 o
   4   0  40      301.86      233.90     22.26 o
   6   0  40      108.51       88.86     17.75 o
   8   0  40      122.46      182.88     23.32 o
  10   0  40      732.77      619.88     58.22 o
  12   0  40      100.44       93.37     21.16 o
  14   0  40        6.98        8.87     18.35 o
 -13   1  40        0.95        5.68     11.32 o
 -11   1  40       87.60       69.43     13.58 o
  -9   1  40       24.33       37.50     11.09 o
  -7   1  40      312.44      426.81     21.36 o
  -5   1  40      366.71      365.00     20.72 o
  -3   1  40      321.64      402.39     15.28 o
  -1   1  40      357.39      326.76     15.65 o
   1   1  40       70.52       85.91      9.69 o
   3   1  40      214.54      179.14     14.59 o
   5   1  40      182.48      144.11     14.15 o
   7   1  40      202.11      219.40     16.96 o
   9   1  40      270.48      228.06     17.87 o
  11   1  40       80.91      111.12     15.18 o
  13   1  40       44.09       49.43     13.54 o
  15   1  40        0.69        6.66     18.65 o
 -14   2  40        6.00      -10.44     10.44 o
 -12   2  40       37.18       65.34     14.42 o
 -10   2  40      221.25      199.04     17.84 o
  -8   2  40      147.38      124.74     15.95 o
  -6   2  40       19.08       53.73     10.09 o
  -4   2  40       10.38       26.04      7.33 o
  -2   2  40      596.88      587.98     17.64 o
   0   2  40       46.91       67.25     11.15 o
   2   2  40      238.20      272.77     16.85 o
   4   2  40       11.86       14.11      9.25 o
   6   2  40        6.74       -6.52      8.44 o
   8   2  40      100.57       93.91     17.31 o
  10   2  40      110.00      102.42     12.99 o
  12   2  40      117.13      127.96     16.19 o
  14   2  40        0.25      -11.76     11.76 o
 -13   3  40       19.35       40.16     14.34 o
 -11   3  40       43.91       45.27     13.05 o
  -9   3  40       29.30       33.01     11.17 o
  -7   3  40       77.74       72.60     12.59 o
  -5   3  40       38.12       35.37      9.93 o
  -3   3  40       68.11       78.03      9.43 o
  -1   3  40       20.23       48.77      8.98 o
   1   3  40      208.89      213.93     13.81 o
   3   3  40     1419.02     1439.39     33.52 o
   5   3  40      399.61      414.35     18.71 o
   7   3  40      198.04      175.48     14.54 o
   9   3  40      364.82      404.85     20.09 o
  11   3  40       67.54       42.18     15.05 o
  13   3  40       20.56       20.04     11.48 o
 -12   4  40       59.56       88.80     15.32 o
 -10   4  40       29.48       30.74     12.95 o
  -8   4  40       15.08       19.83     11.32 o
  -6   4  40       41.93       40.52      9.77 o
  -4   4  40        4.46        4.63      8.38 o
  -2   4  40      209.17      187.62     13.60 o
   0   4  40      124.06      120.59     13.55 o
   2   4  40       21.47       32.85      8.23 o
   4   4  40      206.47      260.28     15.94 o
   6   4  40      531.95      524.95     21.42 o
   8   4  40      252.47      233.18     16.35 o
  10   4  40        0.71       15.02     10.47 o
  12   4  40       65.97       41.47     13.60 o
 -11   5  40        0.18       11.00     12.89 o
  -9   5  40       33.34       30.62     15.05 o
  -7   5  40       19.23       13.06     10.72 o
  -5   5  40       88.41      119.63     15.30 o
  -3   5  40        2.27       -8.98      8.98 o
  -1   5  40      192.54      216.94     15.14 o
   1   5  40       70.02       92.98     11.66 o
   3   5  40       41.45       39.45      9.80 o
   5   5  40        6.85       39.96     11.59 o
   7   5  40       18.60       47.33     12.21 o
   9   5  40       12.66       28.17     11.78 o
  11   5  40       57.40       82.60     18.20 o
 -10   6  40       12.71       -1.36     26.87 o
  -8   6  40       49.17       72.46     12.57 o
  -6   6  40        2.76       13.83      9.65 o
  -4   6  40       20.88       31.03     10.41 o
  -2   6  40       47.77       76.60     13.42 o
   0   6  40        0.01        1.82     10.97 o
   2   6  40       12.03       27.39     10.88 o
   4   6  40       81.14       78.33     13.81 o
   6   6  40       70.94       83.86     14.16 o
   8   6  40       30.16       53.01     12.68 o
  10   6  40       44.40       37.05     50.08 o
  -7   7  40       18.70       27.39     16.31 o
  -5   7  40        3.17        4.60     10.81 o
  -3   7  40       88.31       85.39     16.78 o
  -1   7  40       66.39       83.23     16.91 o
   1   7  40       11.54       11.45     10.99 o
   3   7  40      215.23      250.15     19.92 o
   5   7  40       24.81       22.55     21.85 o
   7   7  40       88.41       77.90     29.04 o
  -2   8  40        1.25      -10.04     16.29 o
   0   8  40      365.58      417.48     50.76 o
   2   8  40       21.31       30.90     16.62 o
 -13   1  41        1.74        0.87     11.92 o
 -11   1  41        7.72        8.21     11.08 o
  -9   1  41      677.26      591.59     24.89 o
  -7   1  41       14.12       12.49     10.32 o
  -5   1  41        0.52       10.62      8.13 o
  -3   1  41        7.45       13.13      6.60 o
  -1   1  41       46.41       36.60      7.51 o
   1   1  41        0.03       -5.72      7.68 o
   3   1  41       82.46       78.99     14.73 o
   5   1  41       11.36       31.19     10.07 o
   7   1  41      122.72      156.89     15.72 o
   9   1  41      410.74      452.92     23.39 o
  11   1  41      129.96      109.79     16.57 o
  13   1  41       22.98       31.25     13.31 o
 -14   2  41        6.54      -10.31     26.60 o
 -12   2  41       13.22       20.89     12.62 o
 -10   2  41      153.29      156.11     16.82 o
  -8   2  41        1.49        5.00      9.72 o
  -6   2  41      298.95      352.83     17.23 o
  -4   2  41      187.32      227.37     14.55 o
  -2   2  41      163.48      179.72     11.70 o
   0   2  41        0.73       -0.17      6.72 o
   2   2  41     1152.07     1031.02     30.67 o
   4   2  41        1.40       -5.61     12.12 o
   6   2  41      199.76      195.09     17.80 o
   8   2  41      689.83      645.86     26.22 o
  10   2  41      313.96      314.26     27.03 o
  12   2  41       60.87       84.92     14.60 o
  14   2  41        2.42        6.65     18.23 o
 -13   3  41        2.86       17.67     12.16 o
 -11   3  41       98.35      121.14     16.12 o
  -9   3  41       43.44       55.29     13.48 o
  -7   3  41       86.33       77.06     13.09 o
  -5   3  41       95.91      123.65     12.52 o
  -3   3  41      797.51      670.65     19.91 o
  -1   3  41      351.51      280.46     15.86 o
   1   3  41      519.85      577.30     32.38 o
   3   3  41      954.94      976.84     48.35 o
   5   3  41      190.66      191.44     16.49 o
   7   3  41       16.51       27.93      9.46 o
   9   3  41        3.14       21.45      9.88 o
  11   3  41       62.33       54.50     12.21 o
  13   3  41       44.94       67.45     17.18 o
 -12   4  41        0.76       23.09     11.86 o
 -10   4  41        2.66       26.34     11.96 o
  -8   4  41        3.09        3.12     10.13 o
  -6   4  41       13.25       16.01      8.96 o
  -4   4  41      328.57      323.11     17.10 o
  -2   4  41      132.61      136.70     12.59 o
   0   4  41      216.60      243.64     13.64 o
   2   4  41      149.93      132.41     11.36 o
   4   4  41       50.00       64.10     10.90 o
   6   4  41        0.00       12.24     13.49 o
   8   4  41      109.18      139.69     14.00 o
  10   4  41       23.86       27.35     12.67 o
  12   4  41        0.02       37.59     15.77 o
 -11   5  41        8.07      -11.30     15.06 o
  -9   5  41        1.53       -1.62     12.98 o
  -7   5  41       43.84       59.48     12.72 o
  -5   5  41      114.54      125.23     15.09 o
  -3   5  41      120.30      130.86     17.08 o
  -1   5  41       95.00      101.26     11.78 o
   1   5  41       56.70       70.46     10.92 o
   3   5  41        4.60       -2.12      9.32 o
   5   5  41      377.07      435.56     23.47 o
   7   5  41        2.24       20.26     14.52 o
   9   5  41      101.54      154.75     17.63 o
  11   5  41       12.01       19.80     15.61 o
  -8   6  41       43.59       18.30     15.95 o
  -6   6  41        2.32       10.23      9.73 o
  -4   6  41      192.42      202.19     18.11 o
  -2   6  41        6.43        1.72     10.82 o
   0   6  41       38.21       40.57     11.65 o
   2   6  41      160.62      201.46     15.77 o
   4   6  41       86.44      102.71     18.11 o
   6   6  41       30.71       53.97     13.34 o
   8   6  41       42.85       25.04     12.69 o
  -7   7  41       19.57       16.48     14.18 o
  -5   7  41        6.69       23.09     13.67 o
  -3   7  41      150.17      153.17     20.20 o
  -1   7  41       25.53       54.31     15.58 o
   1   7  41       55.16       84.43     14.40 o
   3   7  41       48.80       58.39     12.31 o
   5   7  41       85.31      169.98     23.80 o
 -12   0  42      116.39      167.85     26.87 o
 -10   0  42      207.22      189.33     25.23 o
  -8   0  42      448.03      427.95     31.58 o
  -6   0  42       26.36       23.93     22.80 o
  -4   0  42       19.08       39.12     11.13 o
  -2   0  42       18.28        6.99      8.80 o
   0   0  42       84.08       55.51     14.58 o
   2   0  42        0.27        3.26     11.48 o
   4   0  42       12.07       21.35     34.34 o
   6   0  42      713.51      530.62     32.16 o
   8   0  42      530.98      500.68     33.49 o
  10   0  42       10.74        9.49     15.42 o
  12   0  42      245.92      209.47     28.20 o
  14   0  42      133.73      127.58     34.20 o
 -13   1  42        1.66       -6.34     11.93 o
 -11   1  42        2.61       -0.32     10.73 o
  -9   1  42        4.05       -3.14     11.91 o
  -7   1  42       59.85       84.89     13.59 o
  -5   1  42       78.97       59.35      9.91 o
  -3   1  42       42.44       35.95      8.15 o
  -1   1  42        0.08        9.04      6.67 o
   1   1  42       59.30       61.09     10.92 o
   3   1  42      135.40      147.02     14.05 o
   5   1  42       70.73       73.50     11.89 o
   7   1  42      524.21      464.01     35.26 o
   9   1  42      305.62      281.59     19.55 o
  11   1  42      102.63      104.72     15.69 o
  13   1  42      107.93      118.08     16.98 o
 -14   2  42       21.91       74.92     33.39 o
 -12   2  42        0.64        1.04     11.45 o
 -10   2  42        8.92       20.71     11.31 o
  -8   2  42        0.23       10.09     10.05 o
  -6   2  42       28.20       36.13      9.40 o
  -4   2  42      424.39      386.49     17.80 o
  -2   2  42       72.58       97.78      9.79 o
   0   2  42       49.46       57.43      9.49 o
   2   2  42       73.00       79.85     11.76 o
   4   2  42      174.40      182.04     15.65 o
   6   2  42      185.61      201.05     17.12 o
   8   2  42      355.21      337.06     20.75 o
  10   2  42      194.02      213.89     18.80 o
  12   2  42       52.18       49.06     14.13 o
  14   2  42        9.58      -14.11     23.89 o
 -13   3  42        0.33       30.49     34.74 o
 -11   3  42       88.56       90.43     20.29 o
  -9   3  42        0.46        4.47     13.56 o
  -7   3  42       24.19       19.78     13.40 o
  -5   3  42       43.28       51.08     10.56 o
  -3   3  42       13.08       14.11      7.62 o
  -1   3  42      248.73      257.85     15.26 o
   1   3  42       52.57       32.73     10.09 o
   3   3  42        5.09       23.08      9.54 o
   5   3  42      129.30      176.38     16.05 o
   7   3  42      437.19      403.13     24.72 o
   9   3  42       14.70       19.24     10.04 o
  11   3  42       20.13       19.16     11.47 o
  13   3  42       15.03       26.11     19.78 o
 -12   4  42       68.54       83.62     36.51 o
 -10   4  42       59.31       68.38     14.32 o
  -8   4  42        2.29       19.41     10.92 o
  -6   4  42      132.53      174.94     14.53 o
  -4   4  42        8.29        7.50     10.41 o
  -2   4  42        0.78        1.04      7.86 o
   0   4  42      403.15      385.52     18.04 o
   2   4  42      176.89      175.71     14.02 o
   4   4  42      253.73      276.98     16.79 o
   6   4  42      728.40      705.26     24.61 o
   8   4  42        1.62       12.63     11.39 o
  10   4  42       41.31       38.29     13.65 o
  12   4  42       58.25       91.10     69.22 o
 -11   5  42       37.99       58.90     23.62 o
  -9   5  42        9.49       21.42     21.50 o
  -7   5  42        0.01        3.88     11.18 o
  -5   5  42        6.50        1.48      9.87 o
  -3   5  42        6.02       10.00     19.41 o
  -1   5  42        1.47       -2.30      8.36 o
   1   5  42       44.06       49.78      9.97 o
   3   5  42       19.95       25.46     10.65 o
   5   5  42        5.41       15.90     11.06 o
   7   5  42       48.23       58.25     18.41 o
   9   5  42       14.82       45.73     12.97 o
  11   5  42        7.39        8.69     22.80 o
  -8   6  42        1.97      -17.44     17.44 o
  -6   6  42       19.21       33.18     12.48 o
  -4   6  42       10.76        6.82     10.94 o
  -2   6  42        0.58       -1.69     10.81 o
   0   6  42       13.20       22.39     11.06 o
   2   6  42      143.61      191.89     15.76 o
   4   6  42        0.04       13.48     10.71 o
   6   6  42        2.85       -0.07     12.93 o
   8   6  42       62.10       90.42     18.20 o
  -5   7  42       17.74       33.23     18.00 o
  -3   7  42       39.76       69.48     16.73 o
  -1   7  42       10.01       39.48     14.40 o
   1   7  42        0.57       14.11     16.57 o
   3   7  42      104.18      129.67     15.72 o
   5   7  42        5.96        1.90     18.19 o
 -13   1  43       10.19        3.10     12.77 o
 -11   1  43       79.39      107.45     18.17 o
  -9   1  43      471.68      415.32     30.32 o
  -7   1  43      177.41      171.67     16.51 o
  -5   1  43      167.80      188.87     13.83 o
  -3   1  43        2.63       -6.20      6.20 o
  -1   1  43       37.54       28.77      8.24 o
   1   1  43      103.71       93.25     12.10 o
   3   1  43      408.58      388.17     20.24 o
   5   1  43      748.43      678.00     25.39 o
   7   1  43       53.83       26.92     10.51 o
   9   1  43       29.59       15.72     11.04 o
  11   1  43       22.63       16.72     11.56 o
  13   1  43        2.06        1.99     13.89 o
 -12   2  43        0.69       20.13     12.12 o
 -10   2  43        3.40        0.66     10.68 o
  -8   2  43      162.80      138.60     16.11 o
  -6   2  43       38.23       32.58      9.30 o
  -4   2  43      186.27      152.53     13.12 o
  -2   2  43      795.50      682.60     19.81 o
   0   2  43       81.70       93.24     13.34 o
   2   2  43       16.91       21.04      9.16 o
   4   2  43        6.96       10.15      9.44 o
   6   2  43       20.08       29.20     11.11 o
   8   2  43       77.65       88.29     14.45 o
  10   2  43       12.68       28.94     12.10 o
  12   2  43       11.19        9.76     12.31 o
 -13   3  43      222.41      189.19     40.99 o
 -11   3  43        0.00       17.54     12.42 o
  -9   3  43        1.33        4.24     17.59 o
  -7   3  43      176.31      212.01     17.43 o
  -5   3  43      107.46       80.36     11.53 o
  -3   3  43      172.96      149.34     13.06 o
  -1   3  43      142.16      134.06     12.45 o
   1   3  43       15.13       11.41      8.17 o
   3   3  43      198.02      157.49     15.34 o
   5   3  43       88.95      117.99     14.28 o
   7   3  43      128.21      138.85     15.65 o
   9   3  43       38.48       48.20     13.02 o
  11   3  43        2.24       13.51     12.48 o
 -12   4  43       23.73       37.46     21.99 o
 -10   4  43       22.18       35.22     13.36 o
  -8   4  43        2.01       -3.28     10.65 o
  -6   4  43       96.09      110.90     12.71 o
  -4   4  43        0.95        3.37      8.43 o
  -2   4  43        5.10       12.36      8.58 o
   0   4  43       48.76       42.50      9.63 o
   2   4  43      291.84      309.53     19.41 o
   4   4  43       44.37       50.99     11.70 o
   6   4  43       24.78       38.97     11.14 o
   8   4  43        6.98       20.87     11.52 o
  10   4  43       40.39       45.62     18.42 o
 -11   5  43       29.47       58.90     22.80 o
  -9   5  43       25.78       44.67     15.68 o
  -7   5  43       14.39        8.47     11.09 o
  -5   5  43       45.35       33.35     12.27 o
  -3   5  43       44.26       49.73     18.81 o
  -1   5  43       42.58       45.46     11.54 o
   1   5  43       42.49       55.34     10.60 o
   3   5  43       59.39       87.34     15.99 o
   5   5  43        2.10       -3.15     14.68 o
   7   5  43      106.04      160.48     17.77 o
   9   5  43        1.98        3.70     14.00 o
  -8   6  43       24.11       22.65     21.99 o
  -6   6  43       44.80       40.05     13.58 o
  -4   6  43       19.99       36.54     14.99 o
  -2   6  43        0.34       -9.57      9.57 o
   0   6  43      215.59      298.24     20.32 o
   2   6  43       77.18      121.37     13.26 o
   4   6  43       25.66       47.01     12.91 o
   6   6  43        4.91      -10.31     10.31 o
   8   6  43       96.98      165.08     28.23 o
  -5   7  43       71.03      128.66     30.40 o
  -3   7  43       73.23       84.63     17.50 o
  -1   7  43       63.50       51.77     16.30 o
   1   7  43        0.50       17.92     12.43 o
   3   7  43        0.79       46.28     14.78 o
   5   7  43       54.03       97.99     27.69 o
 -12   0  44       43.66       49.35     20.13 o
 -10   0  44      432.94      354.05     32.24 o
  -8   0  44     1670.58     1591.65     71.80 o
  -6   0  44       50.79       93.65     19.09 o
  -4   0  44       18.46       14.39     10.11 o
  -2   0  44      115.86      180.55     16.87 o
   0   0  44     1332.57     1202.88     47.97 o
   2   0  44      157.00      214.72     22.67 o
   4   0  44      196.86      226.75     23.70 o
   6   0  44      110.90       83.32     21.72 o
   8   0  44      315.18      273.17     28.01 o
  10   0  44       76.66      106.60     30.81 o
  12   0  44        3.22      -15.30     15.30 o
 -13   1  44       19.44       -4.02     28.50 o
 -11   1  44      149.03      183.99     19.00 o
  -9   1  44        0.78        5.10     11.03 o
  -7   1  44        1.72        3.86     10.18 o
  -5   1  44        5.32       17.41      8.91 o
  -3   1  44        0.19       20.67      7.40 o
  -1   1  44       30.59       35.22      8.62 o
   1   1  44      163.39      126.39     13.53 o
   3   1  44       23.52       15.00      8.56 o
   5   1  44      188.27      154.14     14.95 o
   7   1  44       23.97       12.14     10.20 o
   9   1  44       37.29       31.51     12.04 o
  11   1  44       58.82       49.45     14.80 o
  13   1  44        3.73       14.11     27.69 o
 -12   2  44        1.33        5.86     12.34 o
 -10   2  44      146.39      140.12     17.35 o
  -8   2  44      136.77      120.36     15.52 o
  -6   2  44       23.60       25.12     10.95 o
  -4   2  44       40.05       54.34     10.31 o
  -2   2  44        4.52       16.23      7.91 o
   0   2  44       10.49       -0.10      7.81 o
   2   2  44       34.07       22.90      9.68 o
   4   2  44      298.35      260.84     18.09 o
   6   2  44        1.23        8.81      9.80 o
   8   2  44      221.17      219.75     18.78 o
  10   2  44       33.17       33.58     13.04 o
  12   2  44       27.28       38.50     16.02 o
 -13   3  44       29.59       32.84     29.86 o
 -11   3  44       76.56       98.08     15.83 o
  -9   3  44      105.10       90.85     15.84 o
  -7   3  44       39.74       77.53     13.57 o
  -5   3  44       54.48       39.44     10.01 o
  -3   3  44       30.20       31.88      9.64 o
  -1   3  44       88.54       85.16     11.66 o
   1   3  44        0.22        3.04     10.84 o
   3   3  44      189.13      142.01     14.95 o
   5   3  44      104.06      116.58     14.71 o
   7   3  44      664.50      644.88     27.35 o
   9   3  44       14.42       21.93     12.29 o
  11   3  44      305.58      324.14     23.18 o
 -10   4  44       36.47       40.81     13.89 o
  -8   4  44        2.74       -5.03     10.75 o
  -6   4  44      170.10      116.17     16.99 o
  -4   4  44        1.25        9.32      9.30 o
  -2   4  44        6.88       -4.52      7.93 o
   0   4  44       28.82       25.71      9.46 o
   2   4  44      205.96      263.69     18.64 o
   4   4  44      110.37      121.62     14.74 o
   6   4  44      318.53      348.20     25.63 o
   8   4  44      239.40      300.82     21.35 o
  10   4  44      117.98      135.56     20.38 o
  -9   5  44        0.10       -1.05     19.00 o
  -7   5  44        0.00       -3.50     11.66 o
  -5   5  44       11.27       12.21     11.61 o
  -3   5  44      137.69      167.96     24.27 o
  -1   5  44      116.18      144.92     16.34 o
   1   5  44       61.08       60.10     12.29 o
   3   5  44        3.39        4.54      9.84 o
   5   5  44       80.58       93.58     14.50 o
   7   5  44        0.06        5.08     10.57 o
   9   5  44        9.91       37.95     54.70 o
  -8   6  44       77.42       90.62     17.78 o
  -6   6  44       47.98       37.02     17.94 o
  -4   6  44       45.17       61.63     28.53 o
  -2   6  44        9.12        6.49     13.53 o
   0   6  44        2.57       24.26     11.14 o
   2   6  44        6.62       26.77     10.38 o
   4   6  44       62.42       71.17     14.08 o
   6   6  44       53.78       74.00     29.92 o
  -3   7  44        8.55       40.17     22.26 o
  -1   7  44      158.04      190.66     29.45 o
   1   7  44      101.42      165.33     19.92 o
   3   7  44       57.80      124.42     23.48 o
 -11   1  45        8.20       16.22     13.44 o
  -9   1  45      567.68      548.62     26.54 o
  -7   1  45       40.77       38.81     11.87 o
  -5   1  45        0.10        7.62      8.61 o
  -3   1  45      105.15      112.84     10.76 o
  -1   1  45      494.49      478.57     19.68 o
   1   1  45       35.91       52.75     10.49 o
   3   1  45       22.35       16.98      9.92 o
   5   1  45       25.81        5.94      9.76 o
   7   1  45       15.99        6.30      9.01 o
   9   1  45      168.91      145.73     16.38 o
  11   1  45       27.67       17.60     12.19 o
 -12   2  45       39.70       53.29     17.32 o
 -10   2  45       32.73       37.07     13.25 o
  -8   2  45       76.29       71.84     13.91 o
  -6   2  45       10.50       12.84     10.92 o
  -4   2  45        9.52       13.56      8.91 o
  -2   2  45        9.36       18.59      8.26 o
   0   2  45       15.64       18.82      9.34 o
   2   2  45        0.08        5.03      8.57 o
   4   2  45       16.15        7.23     12.65 o
   6   2  45      106.96      106.11     14.19 o
   8   2  45      123.01       95.69     14.34 o
  10   2  45        0.74       -9.27     10.37 o
  12   2  45       74.33       76.03     22.06 o
 -11   3  45        9.72       17.31     12.50 o
  -9   3  45      116.43      138.54     16.60 o
  -7   3  45        0.88       -0.11     10.58 o
  -5   3  45       52.58       61.41     11.75 o
  -3   3  45      312.38      298.54     18.98 o
  -1   3  45        9.95       12.45      8.31 o
   1   3  45      163.01      164.51     15.52 o
   3   3  45        2.41        5.48      9.46 o
   5   3  45      355.94      351.11     21.29 o
   7   3  45        6.87        9.11     10.99 o
   9   3  45       34.50       50.16     13.39 o
  11   3  45       73.69       76.27     22.46 o
 -10   4  45      123.36      181.58     22.30 o
  -8   4  45        5.22        0.78     11.22 o
  -6   4  45       72.10      104.27     13.23 o
  -4   4  45      104.81      106.70     14.48 o
  -2   4  45      253.60      262.98     18.44 o
   0   4  45        1.18        6.39      9.00 o
   2   4  45       70.61       86.25     16.55 o
   4   4  45      134.45      142.98     18.47 o
   6   4  45       59.34       77.62     16.30 o
   8   4  45      115.41      151.83     20.18 o
  10   4  45       55.81       46.53     27.28 o
  -9   5  45       11.12       -0.54     19.41 o
  -7   5  45       13.47       18.95     12.72 o
  -5   5  45      197.11      199.99     18.87 o
  -3   5  45       10.76       16.34     12.34 o
  -1   5  45        6.61       24.57     10.56 o
   1   5  45        8.38       15.97     10.45 o
   3   5  45      344.83      397.71     48.76 o
   5   5  45       17.35       34.32     13.05 o
   7   5  45       73.67       70.48     14.46 o
   9   5  45       23.09       53.63     18.89 o
  -6   6  45       21.36       37.69     17.35 o
  -4   6  45      130.27      135.57     19.95 o
  -2   6  45       11.28        4.66     13.30 o
   0   6  45       99.77       89.22     17.28 o
   2   6  45        0.04        1.91      9.99 o
   4   6  45       20.52       42.32     12.41 o
   6   6  45        1.47       21.40     39.22 o
  -1   7  45        0.18       27.93     17.26 o
   1   7  45      104.32      172.34     33.84 o
 -12   0  46       71.27       98.27     24.97 o
 -10   0  46      126.02      124.54     24.47 o
  -8   0  46      898.25      675.22     39.98 o
  -6   0  46      260.85      313.37     28.98 o
  -4   0  46      184.69      133.78     21.55 o
  -2   0  46      336.86      302.24     24.54 o
   0   0  46       26.90       55.06     31.76 o
   2   0  46      159.89       96.90     18.10 o
   4   0  46       47.07       45.87     14.67 o
   6   0  46      109.62      156.68     22.56 o
   8   0  46       30.25       10.91     15.35 o
  10   0  46       97.46       62.89     20.34 o
 -11   1  46       14.16       -8.32     12.36 o
  -9   1  46       32.46       37.97     13.82 o
  -7   1  46      123.59      103.64     15.06 o
  -5   1  46      108.68      128.94     15.17 o
  -3   1  46      114.12      164.00     13.99 o
  -1   1  46        5.53       20.50      9.59 o
   1   1  46      230.40      226.20     17.08 o
   3   1  46       95.30       92.38     13.20 o
   5   1  46        4.60       11.14      9.69 o
   7   1  46        6.13       -1.79      9.92 o
   9   1  46       41.83       15.53     25.31 o
  11   1  46       15.93       17.23     15.71 o
 -12   2  46        5.47       49.95     30.94 o
 -10   2  46       35.45       37.65     13.75 o
  -8   2  46        1.08        5.95     11.26 o
  -6   2  46      105.76      128.94     15.77 o
  -4   2  46       51.36       66.43     12.06 o
  -2   2  46       81.57      108.70     11.94 o
   0   2  46        2.02        3.76      8.81 o
   2   2  46      288.05      297.79     19.07 o
   4   2  46       31.82       23.13     10.97 o
   6   2  46       81.34       79.06     13.65 o
   8   2  46      378.59      362.63     22.51 o
  10   2  46       42.03       81.96     15.68 o
 -11   3  46       30.61       47.07     16.65 o
  -9   3  46       36.93       61.80     14.44 o
  -7   3  46      190.87      161.40     17.39 o
  -5   3  46        0.63        6.26      9.09 o
  -3   3  46        2.05       12.56     10.58 o
  -1   3  46      154.36      161.45     13.85 o
   1   3  46       75.83      115.01     13.78 o
   3   3  46       32.64       53.19     16.77 o
   5   3  46       63.41       46.89     11.77 o
   7   3  46       47.61       62.12     13.17 o
   9   3  46       23.36       52.45     13.81 o
  11   3  46      110.45      109.39     34.47 o
 -10   4  46        7.05       -1.74     17.15 o
  -8   4  46      104.17       97.42     18.59 o
  -6   4  46       82.59      101.70     15.98 o
  -4   4  46       41.42       50.05     11.95 o
  -2   4  46        3.85        1.94      9.86 o
   0   4  46      221.97      254.98     16.52 o
   2   4  46        3.15       25.06     12.84 o
   4   4  46      127.37      132.54     18.14 o
   6   4  46      176.80      174.63     21.09 o
   8   4  46       72.21      138.49     19.91 o
  -9   5  46       88.91      135.11     27.69 o
  -7   5  46       45.85       51.46     13.96 o
  -5   5  46        3.59       15.97     14.39 o
  -3   5  46       44.76       42.03     16.32 o
  -1   5  46       14.10       30.34     14.22 o
   1   5  46        0.40       16.49     10.35 o
   3   5  46       23.47       38.20     13.33 o
   5   5  46        9.82       -0.31     11.19 o
   7   5  46       10.10       -5.70     25.24 o
  -6   6  46       73.39       87.99     28.64 o
  -4   6  46      122.46      188.36     22.33 o
  -2   6  46       87.97      100.44     19.17 o
   0   6  46       10.15       28.59     25.11 o
   2   6  46        0.27       21.41     12.11 o
   4   6  46       46.55       69.91     15.02 o
   6   6  46        2.42       -2.91     15.58 o
 -11   1  47        4.82       20.14     13.50 o
  -9   1  47      698.54      620.54     29.04 o
  -7   1  47      148.79      144.05     16.69 o
  -5   1  47       46.96       79.91     13.85 o
  -3   1  47      139.46      146.49     12.83 o
  -1   1  47       24.24        3.99      9.34 o
   1   1  47       91.82      110.47     18.92 o
   3   1  47        2.34       -2.13      8.65 o
   5   1  47      150.90      196.43     17.17 o
   7   1  47       29.94       46.34     12.19 o
   9   1  47       93.63      107.77     16.36 o
  11   1  47        3.16       -5.16     16.83 o
 -10   2  47        3.12       15.91     12.97 o
  -8   2  47      200.88      245.05     20.11 o
  -6   2  47        5.37       -0.40     10.45 o
  -4   2  47        2.68        9.04     13.75 o
  -2   2  47       55.83       68.08     10.38 o
   0   2  47        5.80       28.80     10.07 o
   2   2  47      123.41      122.94     14.45 o
   4   2  47       90.03       95.87     13.83 o
   6   2  47        0.10        9.40     10.00 o
   8   2  47      152.79      159.17     17.46 o
  10   2  47       13.26      -11.68     11.68 o
 -11   3  47        0.16       32.84     29.59 o
  -9   3  47       90.39      135.81     19.79 o
  -7   3  47       68.02       77.07     14.60 o
  -5   3  47      117.40      104.59     13.25 o
  -3   3  47      187.95      178.29     16.46 o
  -1   3  47        3.66        9.86      8.58 o
   1   3  47       30.21       49.59     12.11 o
   3   3  47      120.65      121.30     15.13 o
   5   3  47       36.46       38.73     12.00 o
   7   3  47        8.75       17.38     11.08 o
   9   3  47       41.66       35.87     13.06 o
  -8   4  47        1.08       10.65     14.20 o
  -6   4  47       95.31      123.66     21.79 o
  -4   4  47        0.19       15.49     12.02 o
  -2   4  47       13.93       17.90     12.19 o
   0   4  47       11.73       24.36     10.28 o
   2   4  47      123.17      169.44     42.40 o
   4   4  47        5.47       25.39     12.68 o
   6   4  47        2.11        0.57     18.80 o
   8   4  47       54.44       28.34     20.44 o
  -7   5  47       42.89       58.17     16.85 o
  -5   5  47        9.77       18.52     16.17 o
  -3   5  47       83.00      111.99     18.58 o
  -1   5  47      145.21      241.27     22.64 o
   1   5  47       51.56       48.18     14.21 o
   3   5  47       17.44       38.32     13.24 o
   5   5  47        0.02       19.33     13.96 o
   7   5  47       34.52       49.13     29.04 o
  -4   6  47       14.90       20.80     15.39 o
  -2   6  47        2.63       -2.97     14.12 o
   0   6  47      414.63      422.95     34.83 o
   2   6  47        2.07       12.47     14.84 o
   4   6  47        1.56        9.50     26.06 o
 -10   0  48       13.63       19.01     20.32 o
  -8   0  48      371.14      274.53     29.65 o
  -6   0  48        2.86       60.98     18.67 o
  -4   0  48      285.21      352.42     29.02 o
  -2   0  48      207.72      203.33     24.00 o
   0   0  48       65.84      120.49     25.38 o
   2   0  48      175.35      190.79     23.99 o
   4   0  48       11.79       11.43     14.54 o
   6   0  48      705.66      717.99     39.63 o
   8   0  48      135.50      155.56     25.13 o
  10   0  48        2.25      -19.95     19.95 o
 -11   1  48        0.03       23.97     15.55 o
  -9   1  48       79.35      100.84     16.64 o
  -7   1  48       27.01       13.12     15.32 o
  -5   1  48        1.49       17.57     10.90 o
  -3   1  48       93.72       94.24     14.09 o
  -1   1  48      234.83      235.99     17.62 o
   1   1  48      229.97      216.40     17.26 o
   3   1  48        1.75       14.23      9.45 o
   5   1  48      105.58      104.45     14.13 o
   7   1  48        6.07       22.69     11.02 o
   9   1  48       20.22       23.41     13.11 o
 -10   2  48       19.82       21.84     13.05 o
  -8   2  48       30.23       31.50     12.93 o
  -6   2  48       52.37       57.26     13.46 o
  -4   2  48       98.12       89.58     12.43 o
  -2   2  48        7.00       36.70      9.55 o
   0   2  48      148.63      140.25     15.31 o
   2   2  48        5.01       21.16     12.54 o
   4   2  48       32.80       43.48     12.50 o
   6   2  48       35.82       41.94     12.30 o
   8   2  48        7.29       11.91     10.22 o
  10   2  48       73.19      143.32     36.64 o
 -11   3  48       12.60       -8.14     27.14 o
  -9   3  48        1.97       17.68     13.11 o
  -7   3  48       32.27       24.17     13.20 o
  -5   3  48      179.71      250.28     20.03 o
  -3   3  48        1.38       33.90     11.05 o
  -1   3  48       22.85       34.86      9.60 o
   1   3  48        1.92       29.38     10.67 o
   3   3  48      307.58      323.26     21.74 o
   5   3  48      186.20      217.04     18.23 o
   7   3  48       46.95       65.42     14.03 o
   9   3  48       48.10       78.72     31.49 o
  -8   4  48       21.60       39.28     16.04 o
  -6   4  48        0.22        0.58     11.52 o
  -4   4  48      583.93      624.93     43.01 o
  -2   4  48       76.87      110.14     16.75 o
   0   4  48       85.26       81.07     18.83 o
   2   4  48      289.99      335.20     25.18 o
   4   4  48        8.11       42.45     13.01 o
   6   4  48        9.98       17.44     13.22 o
  -7   5  48        0.81      -11.93     16.74 o
  -5   5  48        3.60        9.80     14.40 o
  -3   5  48      116.44      138.75     19.43 o
  -1   5  48       98.05      135.97     19.03 o
   1   5  48       58.31       60.20     20.29 o
   3   5  48       45.25       47.24     13.49 o
   5   5  48        5.05       25.52     16.43 o
  -4   6  48       15.17       17.64     24.43 o
  -2   6  48       54.36       72.74     22.16 o
   0   6  48       61.81       91.02     23.31 o
   2   6  48       13.52       33.80     17.54 o
  -9   1  49       95.70      115.76     17.31 o
  -7   1  49       39.22       37.97     13.67 o
  -5   1  49      144.15      153.77     17.01 o
  -3   1  49       57.24       96.62     11.95 o
  -1   1  49      304.76      328.69     31.38 o
   1   1  49        1.41       21.61     10.20 o
   3   1  49      123.82      165.48     16.42 o
   5   1  49       97.65      121.23     15.95 o
   7   1  49       32.71       -0.11     13.35 o
   9   1  49        3.35        0.05     12.65 o
 -10   2  49        1.76       -5.07     19.09 o
  -8   2  49        5.89       16.96     12.79 o
  -6   2  49        6.31       -4.58     11.46 o
  -4   2  49        3.44       19.11     10.76 o
  -2   2  49        6.57        0.24      8.05 o
   0   2  49       52.32       46.95     13.16 o
   2   2  49       19.16       33.87     10.84 o
   4   2  49       59.88       79.88     25.54 o
   6   2  49       30.05       43.69     12.07 o
   8   2  49      245.20      242.50     20.43 o
  -9   3  49        1.77      -12.97     21.17 o
  -7   3  49       23.55       44.25     14.16 o
  -5   3  49      208.70      246.65     19.83 o
  -3   3  49       34.61       19.99     11.48 o
  -1   3  49        3.23        7.33     10.30 o
   1   3  49      128.09       93.04     13.99 o
   3   3  49       60.44       57.84     12.16 o
   5   3  49        5.98       22.59     10.27 o
   7   3  49        0.10        5.71     11.63 o
   9   3  49      183.20      263.57     42.62 o
  -8   4  49       23.62       52.21     20.86 o
  -6   4  49        0.01        0.64     12.01 o
  -4   4  49      413.18      545.00     55.55 o
  -2   4  49        1.02       20.05     12.94 o
   0   4  49        0.19        4.92     16.63 o
   2   4  49       36.82       59.19     14.66 o
   4   4  49       78.81       98.00     16.28 o
   6   4  49        4.87       43.33     16.76 o
  -5   5  49       43.39       82.84     17.60 o
  -3   5  49       81.73       93.44     18.09 o
  -1   5  49       13.98       36.00     22.69 o
   1   5  49       28.77       32.80     13.32 o
   3   5  49       27.82       42.66     19.14 o
   5   5  49       30.91       51.03     28.77 o
   0   6  49      111.22      122.96     24.65 o
 -10   0  50       11.26       68.40     34.20 o
  -8   0  50       14.40        5.97     19.04 o
  -6   0  50       91.14       77.39     20.44 o
  -4   0  50       82.31       84.49     21.01 o
  -2   0  50      203.55      244.02     25.78 o
   0   0  50      198.18      217.67     25.60 o
   2   0  50       70.90       90.55     19.37 o
   4   0  50        0.94       18.89     15.32 o
   6   0  50      339.01      384.64     32.57 o
   8   0  50       40.93       53.03     21.02 o
  -9   1  50       33.02       49.32     14.98 o
  -7   1  50      157.99      159.25     24.82 o
  -5   1  50        0.17       10.41     12.08 o
  -3   1  50       19.23       40.69     11.61 o
  -1   1  50      111.33      144.78     15.23 o
   1   1  50       24.21       23.32     10.17 o
   3   1  50        7.93       22.45     11.10 o
   5   1  50       10.51       12.28     10.53 o
   7   1  50        0.01       20.53     10.70 o
   9   1  50        7.44      -14.39     23.34 o
  -8   2  50      178.77      209.07     20.36 o
  -6   2  50        0.11       -0.05     11.94 o
  -4   2  50        0.08       -1.71     10.34 o
  -2   2  50       32.26       67.58     19.55 o
   0   2  50      334.99      312.86     20.22 o
   2   2  50        8.99       35.94     11.60 o
   4   2  50      142.06      175.06     16.84 o
   6   2  50       11.39       24.54     12.15 o
   8   2  50       10.88       38.57     16.58 o
  -9   3  50      247.52      364.62     35.50 o
  -7   3  50       19.27       23.72     13.54 o
  -5   3  50        0.08        8.97     11.58 o
  -3   3  50       23.44       67.23     15.84 o
  -1   3  50        9.52        3.82      9.86 o
   1   3  50       24.66       29.12     11.64 o
   3   3  50      137.14      137.68     16.09 o
   5   3  50      499.63      512.54     25.84 o
   7   3  50       80.09      163.95     20.23 o
  -8   4  50       94.78      154.72     41.26 o
  -6   4  50      149.78      180.62     21.87 o
  -4   4  50        6.64       18.17     14.19 o
  -2   4  50       66.79       76.55     20.47 o
   0   4  50      409.55      493.33     29.23 o
   2   4  50      280.30      268.01     23.39 o
   4   4  50       43.34       53.70     13.83 o
   6   4  50        5.59       13.03     26.06 o
  -5   5  50       70.26       90.35     24.84 o
  -3   5  50       27.79       63.26     15.93 o
  -1   5  50       87.85      113.33     18.52 o
   1   5  50       46.78       84.80     19.82 o
   3   5  50       27.72       35.41     17.15 o
  -9   1  51        0.23       -1.18     14.92 o
  -7   1  51       13.38       16.15     16.46 o
  -5   1  51        8.26        8.41     11.53 o
  -3   1  51       11.19       40.82     15.65 o
  -1   1  51        0.46        7.29      9.65 o
   1   1  51       49.11       89.91     14.23 o
   3   1  51        0.04        7.81     10.51 o
   5   1  51      239.84      268.68     20.53 o
   7   1  51       31.64       18.99     10.21 o
  -8   2  51        0.01        8.55     15.85 o
  -6   2  51        2.45       13.30     12.67 o
  -4   2  51       68.96       76.73     13.76 o
  -2   2  51       25.55       40.00     11.70 o
   0   2  51        5.95       13.94     12.15 o
   2   2  51       22.85       35.11     12.30 o
   4   2  51      144.46      158.80     16.77 o
   6   2  51       43.35       50.39     12.15 o
   8   2  51      128.06      116.45     35.02 o
  -7   3  51        0.80       14.70     13.19 o
  -5   3  51       97.07      113.64     16.12 o
  -3   3  51      319.69      317.58     21.59 o
  -1   3  51       95.97      132.47     15.59 o
   1   3  51       39.87       28.83     11.41 o
   3   3  51      111.71      116.71     15.67 o
   5   3  51      114.56      140.02     16.71 o
   7   3  51       23.47       17.92     26.60 o
  -6   4  51        4.80      -17.37     24.16 o
  -4   4  51      158.38      195.00     33.76 o
  -2   4  51       10.79       20.70     13.29 o
   0   4  51      231.72      234.40     22.02 o
   2   4  51        9.62       72.16     21.44 o
   4   4  51       24.08       22.32     15.41 o
  -3   5  51        2.54        0.01     17.65 o
  -1   5  51      127.91      181.86     39.09 o
   1   5  51        0.05       -8.32     12.50 o
  -8   0  52        0.02       -9.51     18.24 o
  -6   0  52       24.28        7.51     19.28 o
  -4   0  52       34.10       20.09     29.04 o
  -2   0  52        4.07       16.69     16.23 o
   0   0  52      101.32      150.46     23.08 o
   2   0  52      136.77      190.19     25.64 o
   4   0  52       61.11       65.12     20.49 o
   6   0  52      499.29      492.21     37.20 o
  -9   1  52       35.53        0.00     26.87 o
  -7   1  52      102.09      138.19     18.37 o
  -5   1  52       40.97       81.62     18.81 o
  -3   1  52       56.48       60.00     15.51 o
  -1   1  52        0.10       14.03     10.68 o
   1   1  52       36.60       61.12     13.24 o
   3   1  52       40.82       75.11     18.73 o
   5   1  52       42.95       56.74     12.80 o
   7   1  52        4.67       27.96     28.77 o
  -8   2  52      122.31      167.10     23.09 o
  -6   2  52        7.59       16.58     12.77 o
  -4   2  52      102.95      159.07     23.90 o
  -2   2  52        2.55        8.43     12.62 o
   0   2  52        1.50        8.08      9.98 o
   2   2  52       16.67       34.11     11.09 o
   4   2  52       11.14        5.58     10.35 o
   6   2  52        0.00        3.78     14.30 o
  -7   3  52      124.16      102.38     20.84 o
  -5   3  52       59.45       62.36     39.11 o
  -3   3  52        0.03       16.62     15.20 o
  -1   3  52        2.71        5.72     10.70 o
   1   3  52       19.72       34.54     12.12 o
   3   3  52      189.84      218.70     19.02 o
   5   3  52       23.43       46.13     17.93 o
   7   3  52        2.39       14.93     27.69 o
  -4   4  52        7.15       14.00     13.54 o
  -2   4  52       14.79       25.08     14.18 o
   0   4  52       21.43       25.58     12.59 o
   2   4  52       47.57       53.54     17.92 o
  -7   1  53        5.47      -15.58     15.58 o
  -5   1  53       35.75       68.13     18.32 o
  -3   1  53        0.66      -11.88     11.88 o
  -1   1  53        7.47       17.45     11.17 o
   1   1  53       93.97      162.33     17.28 o
   3   1  53        3.11       16.92     15.15 o
   5   1  53        4.75       23.61     11.65 o
  -8   2  53        2.24       42.07     30.94 o
  -6   2  53        4.06       -4.31     17.99 o
  -4   2  53        0.75       23.79     12.03 o
  -2   2  53       36.33       41.88     29.99 o
   0   2  53      128.29      137.57     18.88 o
   2   2  53      176.21      249.43     19.93 o
   4   2  53        0.92       12.45     10.34 o
   6   2  53        3.32      -24.16     24.16 o
  -5   3  53        1.80       27.24     20.13 o
  -3   3  53       42.11       85.40     21.60 o
  -1   3  53       97.61      166.75     37.83 o
   1   3  53      105.07      142.99     16.84 o
   3   3  53       62.59       60.91     13.32 o
   5   3  53      163.96      162.86     38.00 o
  -4   4  53       13.84       29.15     16.42 o
  -2   4  53        3.88        7.33     17.64 o
   0   4  53       32.54       52.66     21.99 o
   2   4  53        0.12       26.60     20.09 o
  -6   0  54       13.53       37.19     29.32 o
  -4   0  54       58.23       67.05     33.39 o
  -2   0  54       15.56       49.63     17.91 o
   0   0  54       56.94       57.99     35.69 o
   2   0  54        0.16        8.30     17.10 o
   4   0  54      144.76      201.48     26.59 o
  -7   1  54        0.27      -15.91     22.39 o
  -5   1  54       66.05       60.02     18.59 o
  -3   1  54        3.41       16.39     13.75 o
  -1   1  54       12.06       22.30     15.28 o
   1   1  54        0.71       14.63     12.76 o
   3   1  54        5.20       41.43     15.20 o
   5   1  54      109.37      120.57     23.46 o
  -6   2  54       59.47       34.44     25.11 o
  -4   2  54        0.97       15.08     15.14 o
  -2   2  54       14.86       38.63     19.09 o
   0   2  54        0.65        8.98     12.77 o
   2   2  54       15.91       49.67     12.38 o
   4   2  54       11.56       31.58     25.52 o
  -5   3  54        8.33       27.01     20.91 o
  -3   3  54       91.81      150.24     24.08 o
  -1   3  54       33.34       67.71     18.08 o
   1   3  54       13.39       52.91     15.42 o
   3   3  54       15.00       23.22     14.83 o
  -5   1  55        0.00       61.89     29.04 o
  -3   1  55        1.12       25.51     15.23 o
  -1   1  55        3.07       14.70     12.97 o
   1   1  55       76.38      117.63     15.15 o
   3   1  55       61.11       68.93     15.75 o
  -4   2  55        5.95      -12.49     28.50 o
  -2   2  55       43.59       62.63     18.69 o
   0   2  55       23.24       44.29     12.99 o
   2   2  55       68.95       77.49     24.22 o
   4   2  55       25.70       34.74     30.94 o
  -3   3  55       36.74       75.97     22.94 o
  -1   3  55       85.34      190.61     27.42 o
   1   3  55      100.70      144.20     25.79 o
   3   3  55       57.53      114.00     36.64 o
  -2   0  56       10.11       14.93     18.46 o
   0   0  56       25.78       27.36     16.77 o
   2   0  56       29.35       32.03     18.19 o
  -1   1  56       21.58       52.51     17.37 o
   1   1  56       27.90       99.74     16.20 o
  -2   2  56        0.39       30.04     35.83 o
   0   2  56       26.32       36.78     14.30 o
   2   2  56      177.45      205.78     38.27 o
  -1   1  57        9.08       26.52     14.00 o
   1   1  57       14.48       -2.17     16.29 o
 
